# Supplementary material for: The gut bacteria across life stages in the synanthropic fly Chrysomya megacephala
Source: BMC Microbiol. 2018 Oct 11;18:131. doi: 10.1186/s12866-018-1272-y (PMC6180576; doi:10.1186/s12866-018-1272-y)
Supplement: Supplementary file 2 — Table S2. OTU taxonomy of all samples. (XLSX 35 kb) [file 12866_2018_1272_MOESM2_ESM.xlsx]

## Sheet: Table S2-OTU_taxonomy
#OTUId Abundance	Taxonomy
Otu1217	1	Bacteria;Firmicutes;Clostridia;Clostridiales;Ruminococcaceae
Otu1329	1	Bacteria;Proteobacteria;Alphaproteobacteria;Rickettsiales;mitochondria
Otu1320	2	Bacteria;Firmicutes;Clostridia;Clostridiales;Ruminococcaceae
Otu1327	1	Bacteria;Firmicutes;Clostridia;Clostridiales
Otu1325	8	Bacteria;Firmicutes;Clostridia;Clostridiales;Lachnospiraceae
Otu318	8	Bacteria;Firmicutes;Clostridia;Clostridiales;Ruminococcaceae
Otu319	6	Bacteria;Bacteroidetes;Bacteroidia;Bacteroidales;Porphyromonadaceae;Parabacteroides
Otu311	1	Bacteria;Planctomycetes;Planctomycetia;Pirellulales;Pirellulaceae
Otu312	681	Bacteria;Firmicutes;Bacilli;Lactobacillales;Carnobacteriaceae;Carnobacterium
Otu313	10	Bacteria;Proteobacteria;Gammaproteobacteria;Pseudomonadales;Moraxellaceae;Psychrobacter
Otu314	5	Bacteria;Bacteroidetes;Bacteroidia;Bacteroidales;Prevotellaceae;Prevotella
Otu315	3	Bacteria;Proteobacteria;Gammaproteobacteria;Xanthomonadales;Sinobacteraceae
Otu338	10	Bacteria;Firmicutes;Clostridia;Clostridiales;Ruminococcaceae;Faecalibacterium;Faecalibacterium_prausnitzii
Otu798	16	Bacteria;Firmicutes;Bacilli;Lactobacillales;Aerococcaceae;Facklamia
Otu799	1	Bacteria;Firmicutes;Clostridia;Clostridiales;Lachnospiraceae
Otu796	1	Bacteria;Firmicutes;Clostridia;Clostridiales
Otu797	17	Bacteria;Bacteroidetes;Sphingobacteriia;Sphingobacteriales;Sphingobacteriaceae;Sphingobacterium;Sphingobacterium_multivorum
Otu791	1	Bacteria;Firmicutes;Clostridia;Clostridiales;Ruminococcaceae
Otu1037	1	Bacteria;Firmicutes;Clostridia;Clostridiales
Otu1034	28	Bacteria;Firmicutes;Clostridia;Clostridiales;Tissierellaceae;Peptoniphilus
Otu1033	1	Bacteria;Firmicutes;Clostridia;Clostridiales
Otu558	1	Bacteria;Synergistetes;Synergistia;Synergistales;Synergistaceae;Synergistes
Otu559	4	Bacteria;Proteobacteria;Gammaproteobacteria;Alteromonadales;Alteromonadaceae;Candidatus_Endobugula
Otu552	2	Bacteria;Firmicutes;Clostridia;Clostridiales;Ruminococcaceae
Otu553	26	Bacteria;Firmicutes;Clostridia;Clostridiales;Lachnospiraceae;Blautia
Otu776	9	Bacteria;Firmicutes;Clostridia;Clostridiales
Otu777	2	Bacteria;Firmicutes;Clostridia;Clostridiales;Ruminococcaceae;Oscillospira
Otu775	4	Bacteria;Proteobacteria;Betaproteobacteria;Burkholderiales;Alcaligenaceae
Otu772	1	Bacteria;Proteobacteria;Alphaproteobacteria;Sphingomonadales;Sphingomonadaceae;Sphingomonas
Otu955	2	Bacteria;Lentisphaerae;Lentisphaeria;Victivallales;Victivallaceae
Otu778	8	Bacteria;Actinobacteria;Actinobacteria;Actinomycetales
Otu779	1	Bacteria;Actinobacteria;Actinobacteria;Actinomycetales;Pseudonocardiaceae;Pseudonocardia
Otu1849	2	Bacteria;Proteobacteria;Deltaproteobacteria;Myxococcales
Otu174	91	Bacteria;Proteobacteria;Betaproteobacteria;Neisseriales;Neisseriaceae;Vitreoscilla
Otu175	2	Bacteria;Proteobacteria;Deltaproteobacteria;Desulfovibrionales;Desulfovibrionaceae;Desulfovibrio;Desulfovibrio_D168
Otu176	8	Bacteria;Proteobacteria;Betaproteobacteria;Burkholderiales;Oxalobacteraceae;Oxalobacter
Otu177	6	Bacteria;Firmicutes;Clostridia;Clostridiales;Tissierellaceae
Otu170	16	Bacteria;Firmicutes;Clostridia;Clostridiales;Mogibacteriaceae
Otu171	5	Bacteria;Proteobacteria;Betaproteobacteria;Burkholderiales;Burkholderiaceae;Salinispora;Salinispora_tropica
Otu172	30	Bacteria;Firmicutes;Clostridia;Clostridiales;Ruminococcaceae
Otu173	40	Bacteria;Firmicutes;Clostridia;Clostridiales;Tissierellaceae;Anaerococcus
Otu178	1	Bacteria;Spirochaetes;Spirochaetes;Spirochaetales;Spirochaetaceae;Treponema
Otu179	107	Bacteria;Firmicutes;Clostridia;Clostridiales;Ruminococcaceae
Otu1690	13	Bacteria;Firmicutes;Clostridia;Clostridiales;Lachnospiraceae;Ruminococcus;Ruminococcus_torques
Otu1697	7	Bacteria;Firmicutes;Clostridia;Clostridiales;Lachnospiraceae;Dorea
Otu1847	2	Bacteria
Otu60	31	Archaea;Euryarchaeota;Methanobacteria;Methanobacteriales;Methanobacteriaceae;Methanobrevibacter
Otu63	1177	Bacteria;Proteobacteria;Betaproteobacteria;Burkholderiales;Alcaligenaceae;Alcaligenes;Alcaligenes_faecalis
Otu62	697	Bacteria;Proteobacteria;Gammaproteobacteria;Pseudomonadales;Moraxellaceae;Acinetobacter
Otu65	30	Bacteria
Otu64	2102	Bacteria;Proteobacteria;Gammaproteobacteria;Enterobacteriales;Enterobacteriaceae;Proteus
Otu67	38	Bacteria;Proteobacteria;Betaproteobacteria;Burkholderiales;Comamonadaceae;Limnohabitans
Otu66	17	Bacteria;Proteobacteria;Deltaproteobacteria;Desulfovibrionales;Desulfovibrionaceae;Desulfovibrio
Otu69	10	Bacteria;Bacteroidetes;Bacteroidia;Bacteroidales
Otu68	82	Bacteria;Proteobacteria;Gammaproteobacteria;Xanthomonadales;Xanthomonadaceae
Otu1040	82	Bacteria;Bacteroidetes;Bacteroidia;Bacteroidales;Prevotellaceae;Prevotella;Prevotella_copri
Otu197	9	Bacteria;Bacteroidetes;Bacteroidia;Bacteroidales;Paraprevotellaceae
Otu1209	1	Bacteria;Verrucomicrobia;Verruco-5;WCHB1-41;RFP12
Otu1201	5	Bacteria;Firmicutes;Clostridia;Clostridiales;Ruminococcaceae;Ruminococcus
Otu1049	23	Bacteria;Proteobacteria;Betaproteobacteria;Burkholderiales;Comamonadaceae
Otu1338	9	Bacteria;Proteobacteria;Alphaproteobacteria;Rhizobiales;Brucellaceae
Otu1331	60	Bacteria;Bacteroidetes;Bacteroidia;Bacteroidales;Porphyromonadaceae
Otu1337	1	Bacteria;Actinobacteria;Coriobacteriia;Coriobacteriales;Coriobacteriaceae
Otu1939	2	Bacteria;Firmicutes;Clostridia;Clostridiales
Otu786	2	Bacteria;Firmicutes;Clostridia;Clostridiales;Ruminococcaceae;Ruminococcus
Otu784	1	Bacteria;Cyanobacteria;4C0d-2;MLE1-12
Otu1026	2	Bacteria;Firmicutes;Bacilli;Lactobacillales;Lactobacillaceae;Lactobacillus
Otu545	10	Bacteria;Firmicutes;Clostridia;Clostridiales;Clostridiaceae;Clostridium
Otu544	29	Bacteria;Firmicutes;Bacilli;Lactobacillales;Aerococcaceae;Facklamia
Otu547	1	Bacteria;Bacteroidetes;Bacteroidia;Bacteroidales;Prevotellaceae;Prevotella
Otu1028	98	Bacteria;Bacteroidetes;Bacteroidia;Bacteroidales;Prevotellaceae;Prevotella
Otu543	1	Bacteria;Planctomycetes;Planctomycetia;Gemmatales;Gemmataceae
Otu542	3	Bacteria;Firmicutes;Clostridia;Clostridiales;Ruminococcaceae
Otu764	23	Bacteria;Bacteroidetes;Bacteroidia;Bacteroidales;Bacteroidaceae;Bacteroides
Otu769	4	Bacteria;Tenericutes;Mollicutes;Acholeplasmatales;Acholeplasmataceae
Otu768	29	Bacteria;Firmicutes;Bacilli;Lactobacillales;Aerococcaceae
Otu307	2	Bacteria;Firmicutes;Clostridia;Clostridiales;Ruminococcaceae;Ruminococcus
Otu306	10	Bacteria;Firmicutes;Erysipelotrichi;Erysipelotrichales;Erysipelotrichaceae;Eubacterium
Otu305	42	Bacteria;Fusobacteria;Fusobacteriia;Fusobacteriales;Fusobacteriaceae;Fusobacterium
Otu304	10	Bacteria;Firmicutes;Clostridia;Clostridiales;Lachnospiraceae
Otu303	6	Bacteria;Bacteroidetes;Flavobacteriia;Flavobacteriales;Cryomorphaceae
Otu302	5	Bacteria;Actinobacteria;Actinobacteria;Actinomycetales;Nocardiaceae;Rhodococcus
Otu301	7	Bacteria;Firmicutes;Erysipelotrichi;Erysipelotrichales;Erysipelotrichaceae
Otu300	2	Bacteria;Bacteroidetes;Bacteroidia;Bacteroidales
Otu309	2	Bacteria;Proteobacteria;Alphaproteobacteria;Rhizobiales;Bradyrhizobiaceae;Bradyrhizobium
Otu308	10	Bacteria;Bacteroidetes;Bacteroidia;Bacteroidales;S24-7
Otu163	9	Bacteria;Bacteroidetes;Bacteroidia;Bacteroidales;Prevotellaceae;Prevotella
Otu162	9	Bacteria;Proteobacteria;Epsilonproteobacteria;Campylobacterales;Campylobacteraceae;Campylobacter
Otu161	7	Bacteria;Actinobacteria;Actinobacteria;Actinomycetales;Nocardiaceae;Rhodococcus;Rhodococcus_fascians
Otu167	135	Bacteria;Bacteroidetes;Flavobacteriia;Flavobacteriales;Weeksellaceae;Wautersiella
Otu166	2	Bacteria;Bacteroidetes;Bacteroidia;Bacteroidales;S24-7
Otu165	263	Bacteria;Bacteroidetes;Flavobacteriia;Flavobacteriales;Weeksellaceae;Wautersiella
Otu164	1	Bacteria;Firmicutes;Clostridia;Clostridiales;Ruminococcaceae
Otu169	100	Bacteria;Firmicutes;Bacilli;Bacillales;Listeriaceae;Brochothrix
Otu168	39	Bacteria;Proteobacteria;Alphaproteobacteria;Sphingomonadales;Sphingomonadaceae
Otu1681	5	Bacteria;Firmicutes;Clostridia;Clostridiales;Lachnospiraceae
Otu1683	399	Bacteria;Firmicutes;Bacilli
Otu1686	7	Bacteria;Proteobacteria;Gammaproteobacteria;Pseudomonadales;Moraxellaceae;Acinetobacter
Otu1687	2	Bacteria;Proteobacteria;Betaproteobacteria;Burkholderiales;Alcaligenaceae
Otu1920	2	Bacteria;Proteobacteria;Alphaproteobacteria;RF32
Otu1506	27	Bacteria
Otu1031	1	Bacteria;Firmicutes;Clostridia;Clostridiales;Lachnospiraceae;Coprococcus
Otu1030	1	Bacteria;Firmicutes;Bacilli;Bacillales;Bacillaceae
Otu72	34	Bacteria;Bacteroidetes;Bacteroidia;Bacteroidales;Prevotellaceae;Prevotella
Otu73	42	Bacteria;Firmicutes;Clostridia;Clostridiales;Lachnospiraceae;Roseburia
Otu70	36	Bacteria;Bacteroidetes;Bacteroidia;Bacteroidales;Prevotellaceae;Prevotella
Otu71	796	Bacteria;Proteobacteria;Alphaproteobacteria;Rhizobiales;Brucellaceae
Otu76	198	Bacteria;Proteobacteria;Gammaproteobacteria;Oceanospirillales;Halomonadaceae
Otu77	539	Bacteria;Bacteroidetes;Bacteroidia;Bacteroidales;Bacteroidaceae;Bacteroides
Otu74	75	Bacteria;Firmicutes;Clostridia;Clostridiales;Veillonellaceae;Phascolarctobacterium
Otu75	825	Bacteria;Proteobacteria;Gammaproteobacteria;Pseudomonadales;Pseudomonadaceae
Otu1525	1	Bacteria;Firmicutes;Clostridia;Clostridiales;Lachnospiraceae
Otu1524	9	Bacteria;Proteobacteria;Alphaproteobacteria;Rhizobiales;Beijerinckiaceae
Otu78	21	Bacteria;Firmicutes;Bacilli;Lactobacillales;Leuconostocaceae
Otu79	619	Bacteria;Proteobacteria;Gammaproteobacteria;Alteromonadales;Idiomarinaceae;Pseudidiomarina
Otu1039	9	Bacteria;Firmicutes;Bacilli
Otu952	2	Bacteria;Firmicutes;Clostridia;Clostridiales
Otu950	1	Bacteria;Firmicutes;Clostridia;Clostridiales;Lachnospiraceae
Otu1567	5857	Bacteria;Firmicutes;Bacilli
Otu957	1	Bacteria;Firmicutes;Clostridia;Clostridiales
Otu1239	1	Bacteria;Firmicutes;Clostridia;Clostridiales;Tissierellaceae;GW-34
Otu1233	3	Bacteria;Actinobacteria;Coriobacteriia;Coriobacteriales;Coriobacteriaceae
Otu771	2	Bacteria;Firmicutes;Clostridia;Clostridiales;Acidaminobacteraceae;Guggenheimella
Otu1234	3	Bacteria;Firmicutes;Clostridia;Clostridiales;Dehalobacteriaceae;Dehalobacterium
Otu892	2	Bacteria;Firmicutes;Clostridia;Clostridiales;Lachnospiraceae
Otu891	1	Bacteria;Bacteroidetes;Bacteroidia;Bacteroidales;Porphyromonadaceae
Otu896	2	Bacteria;Proteobacteria;Betaproteobacteria;Methylophilales;Methylophilaceae;Methylotenera;Methylotenera_mobilis
Otu671	1	Bacteria;Firmicutes;Clostridia;Clostridiales;Lachnospiraceae
Otu894	2	Bacteria;Firmicutes;Clostridia;Clostridiales;Tissierellaceae;GW-34
Otu1307	3	Bacteria;Firmicutes;Erysipelotrichi;Erysipelotrichales;Erysipelotrichaceae;RFN20
Otu1012	2	Bacteria;Firmicutes;Clostridia;Clostridiales;Lachnospiraceae;Coprococcus
Otu570	8	Bacteria;Actinobacteria;Actinobacteria;Actinomycetales;Dermabacteraceae;Brachybacterium
Otu571	8	Bacteria;Bacteroidetes;Flavobacteriia;Flavobacteriales;Weeksellaceae
Otu574	2	Bacteria
Otu576	7	Bacteria;Tenericutes;Mollicutes;Acholeplasmatales;Acholeplasmataceae
Otu752	22	Bacteria;Firmicutes;Clostridia;Clostridiales;Veillonellaceae;Phascolarctobacterium
Otu209	5	Bacteria;Proteobacteria;Gammaproteobacteria
Otu758	5	Bacteria;Firmicutes;Clostridia;Clostridiales;Ruminococcaceae
Otu201	20	Bacteria;Firmicutes;Bacilli;Lactobacillales;Lactobacillaceae;Lactobacillus
Otu682	6	Bacteria;Firmicutes;Clostridia;Clostridiales;Ruminococcaceae;Ruminococcus
Otu683	1	Bacteria;Bacteroidetes;Bacteroidia;Bacteroidales;Paraprevotellaceae;Prevotella
Otu680	16	Bacteria;Proteobacteria;Alphaproteobacteria;Sphingomonadales
Otu681	2	Bacteria;Firmicutes;Clostridia;Clostridiales
Otu686	1	Bacteria;Firmicutes;Clostridia;Clostridiales
Otu685	14	Bacteria;Bacteroidetes;Bacteroidia;Bacteroidales;Bacteroidaceae;Bacteroides
Otu689	29	Bacteria;Proteobacteria;Betaproteobacteria;Burkholderiales;Alcaligenaceae
Otu372	37	Bacteria;Bacteroidetes;Sphingobacteriia;Sphingobacteriales;Sphingobacteriaceae;Sphingobacterium
Otu373	5	Bacteria;Bacteroidetes;Saprospirae;Saprospirales;Chitinophagaceae;Sediminibacterium
Otu370	10	Bacteria;Proteobacteria;Gammaproteobacteria;Pseudomonadales;Moraxellaceae;Enhydrobacter
Otu371	7	Bacteria;Bacteroidetes;Flavobacteriia;Flavobacteriales;Weeksellaceae
Otu377	8	Bacteria;Spirochaetes;Spirochaetes;Spirochaetales;Spirochaetaceae;Treponema
Otu374	68	Bacteria;Firmicutes;Bacilli;Lactobacillales;Streptococcaceae;Lactococcus
Otu375	2	Bacteria;Proteobacteria;Alphaproteobacteria;BD7-3
Otu378	51	Bacteria;Bacteroidetes;Sphingobacteriia;Sphingobacteriales;Sphingobacteriaceae;Sphingobacterium
Otu700	1	Bacteria;Firmicutes;Clostridia;Clostridiales
Otu198	74	Bacteria;Proteobacteria;Betaproteobacteria;Burkholderiales;Alcaligenaceae;Oligella
Otu199	27	Bacteria;Bacteroidetes;Cytophagia;Cytophagales;Cyclobacteriaceae
Otu196	9	Bacteria;Bacteroidetes;Bacteroidia;Bacteroidales;Porphyromonadaceae;Parabacteroides
Otu707	44	Bacteria;Firmicutes;Clostridia;Clostridiales;Tissierellaceae;Tissierella_Soehngenia
Otu194	7	Bacteria;Proteobacteria;Alphaproteobacteria;Caulobacterales;Caulobacteraceae
Otu195	2	Bacteria;Proteobacteria;Alphaproteobacteria;Sphingomonadales;Sphingomonadaceae;Blastomonas
Otu192	6	Bacteria;Proteobacteria;Alphaproteobacteria;Rhizobiales;Brucellaceae;Ochrobactrum
Otu193	12	Bacteria;Bacteroidetes;Bacteroidia;Bacteroidales;Porphyromonadaceae
Otu191	3	Bacteria;Bacteroidetes;Bacteroidia;Bacteroidales;Prevotellaceae;Prevotella
Otu1834	3	Bacteria;Proteobacteria;Betaproteobacteria;Rhodocyclales;Rhodocyclaceae;Zoogloea
Otu1831	2	Bacteria;Firmicutes;Clostridia;Clostridiales;Lachnospiraceae
Otu1830	1	Bacteria
Otu997	15	Bacteria;Firmicutes;Bacilli;Bacillales;Bacillaceae
Otu994	1	Bacteria;Bacteroidetes;Bacteroidia;Bacteroidales;Prevotellaceae;Prevotella
Otu992	1	Bacteria;Proteobacteria;Alphaproteobacteria;Rhodospirillales;Rhodospirillaceae;Elstera;Elstera_litoralis
Otu991	3	Bacteria;Proteobacteria;Deltaproteobacteria;GMD14H09
Otu1788	6	Bacteria;Firmicutes;Clostridia;Clostridiales;Ruminococcaceae
Otu1780	3	Bacteria;Cyanobacteria;4C0d-2;YS2
Otu1653	30	Bacteria;Firmicutes;Bacilli;Lactobacillales;Lactobacillaceae;Lactobacillus
Otu1652	2	Bacteria;Firmicutes;Clostridia;Clostridiales;Lachnospiraceae
Otu2023	2	Bacteria;Firmicutes;Clostridia;Clostridiales
Otu2025	2	Bacteria;Firmicutes;Clostridia;Clostridiales;Christensenellaceae
Otu49	3	Bacteria;Bacteroidetes;Bacteroidia;Bacteroidales;Marinilabiaceae
Otu48	3	Bacteria;Firmicutes;Bacilli;Bacillales;Planococcaceae;Rummeliibacillus
Otu47	19	Bacteria;Firmicutes;Clostridia;Clostridiales;Tissierellaceae
Otu46	44	Bacteria;Bacteroidetes;Bacteroidia;Bacteroidales;S24-7
Otu45	774	Bacteria;Proteobacteria;Betaproteobacteria;Burkholderiales;Alcaligenaceae
Otu44	1	Bacteria;Proteobacteria;Gammaproteobacteria;Aeromonadales;Succinivibrionaceae;Succinivibrio
Otu43	736	Bacteria;Bacteroidetes;Flavobacteriia;Flavobacteriales;Flavobacteriaceae;Flavobacterium;Flavobacterium_gelidilacus
Otu42	7	Bacteria;Bacteroidetes;Bacteroidia;Bacteroidales;Paraprevotellaceae;YRC22
Otu41	103	Bacteria;Bacteroidetes;Bacteroidia;Bacteroidales;Prevotellaceae;Prevotella;Prevotella_copri
Otu40	149	Bacteria;Proteobacteria;Betaproteobacteria;Burkholderiales;Comamonadaceae
Otu1225	11	Bacteria;Tenericutes;Mollicutes;RsaHF231
Otu1222	1	Bacteria;Spirochaetes;Spirochaetes;Sphaerochaetales;Sphaerochaetaceae;Sphaerochaeta
Otu1223	12	Bacteria;Bacteroidetes;Bacteroidia;Bacteroidales;Prevotellaceae;Prevotella;Prevotella_stercorea
Otu1310	1	Bacteria;Firmicutes;Clostridia;Clostridiales;Tissierellaceae;Sedimentibacter
Otu1317	2	Bacteria;Tenericutes;Mollicutes;RF39
Otu567	1	Bacteria;Firmicutes;Clostridia;Clostridiales;Ruminococcaceae;Oscillospira
Otu565	1	Bacteria;Firmicutes;Clostridia;Clostridiales;Ruminococcaceae;Oscillospira
Otu561	1	Bacteria;Firmicutes;Clostridia;Clostridiales;Mogibacteriaceae
Otu1005	6	Bacteria;Firmicutes;Clostridia;Clostridiales;Tissierellaceae
Otu219	12772	Bacteria;Proteobacteria;Gammaproteobacteria;Enterobacteriales;Enterobacteriaceae
Otu218	41	Bacteria;Bacteroidetes;Bacteroidia;Bacteroidales;Porphyromonadaceae
Otu967	9	Bacteria;Firmicutes;Clostridia;Clostridiales;Ruminococcaceae;Ruminococcus
Otu964	9	Bacteria;Firmicutes;Clostridia;Clostridiales;Lachnospiraceae
Otu1530	10	Bacteria;Bacteroidetes;Bacteroidia;Bacteroidales;Prevotellaceae;Prevotella;Prevotella_copri
Otu695	1	Bacteria;Chloroflexi;Ellin6529
Otu694	10	Bacteria;Bacteroidetes;Bacteroidia;Bacteroidales;Porphyromonadaceae;Dysgonomonas
Otu697	2	Bacteria;Firmicutes;Clostridia;Clostridiales;Mogibacteriaceae
Otu699	231	Bacteria;Proteobacteria;Gammaproteobacteria;Pseudomonadales;Pseudomonadaceae;Pseudomonas;Pseudomonas_fragi
Otu360	105	Bacteria;Firmicutes;Erysipelotrichi;Erysipelotrichales;Erysipelotrichaceae;Erysipelothrix
Otu363	31	Bacteria;Firmicutes;Erysipelotrichi;Erysipelotrichales;Erysipelotrichaceae
Otu362	2	Bacteria;Bacteroidetes;Bacteroidia;Bacteroidales;Bacteroidaceae;Bacteroides;Bacteroides_coprosuis
Otu367	33	Bacteria;Firmicutes;Clostridia;Clostridiales;Tissierellaceae;GW-34
Otu366	22	Bacteria;Bacteroidetes;Bacteroidia;Bacteroidales;Prevotellaceae;Prevotella
Otu369	8	Bacteria;Cyanobacteria;4C0d-2;YS2
Otu368	16	Bacteria;Bacteroidetes;Bacteroidia;Bacteroidales;Prevotellaceae
Otu189	412	Bacteria;Proteobacteria;Gammaproteobacteria;Pseudomonadales;Pseudomonadaceae
Otu188	7	Bacteria;Bacteroidetes;Bacteroidia;Bacteroidales
Otu184	2	Bacteria;Firmicutes;Clostridia;Clostridiales;Christensenellaceae
Otu187	335	Bacteria;Proteobacteria;Alphaproteobacteria;Rhodobacterales;Rhodobacteraceae
Otu186	137	Bacteria;Firmicutes;Bacilli;Bacillales;Staphylococcaceae;Jeotgalicoccus
Otu181	59	Bacteria;Bacteroidetes
Otu180	19	Bacteria;Proteobacteria;Gammaproteobacteria
Otu183	17	Bacteria;Firmicutes;Bacilli;Lactobacillales;Streptococcaceae;Lactococcus;Lactococcus_garvieae
Otu182	5	Bacteria;Firmicutes;Erysipelotrichi;Erysipelotrichales;Erysipelotrichaceae;Erysipelothrix
Otu1828	1	Bacteria;Firmicutes;Clostridia;Clostridiales;Ruminococcaceae;Oscillospira
Otu1829	12	Bacteria;Actinobacteria;Actinobacteria;Actinomycetales;Actinomycetaceae
Otu1824	3	Bacteria;Tenericutes;Mollicutes;Acholeplasmatales;Acholeplasmataceae;Acholeplasma;Acholeplasma_laidlawii
Otu1826	1	Bacteria;Planctomycetes;Phycisphaerae;Phycisphaerales;Phycisphaeraceae
Otu1827	23	Bacteria;Actinobacteria;Actinobacteria;Actinomycetales;Microbacteriaceae
Otu1823	2	Bacteria;Firmicutes;Clostridia;Clostridiales
Otu985	2	Bacteria;Firmicutes;Clostridia;Clostridiales
Otu986	6	Bacteria;Proteobacteria;Alphaproteobacteria;Rhodobacterales;Rhodobacteraceae
Otu982	4	Bacteria;Bacteroidetes;Bacteroidia;Bacteroidales;Paraprevotellaceae;YRC22
Otu1755	2	Bacteria;Firmicutes;Clostridia;Clostridiales;Lachnospiraceae
Otu337	11	Bacteria;Firmicutes;Clostridia;Clostridiales;Lachnospiraceae
Otu1796	68	Bacteria;Proteobacteria;Gammaproteobacteria;Pseudomonadales;Moraxellaceae;Acinetobacter
Otu1797	2	Bacteria;Firmicutes;Bacilli
Otu1794	2	Bacteria;Firmicutes;Clostridia;Clostridiales
Otu1641	1	Bacteria;Firmicutes;Clostridia;Clostridiales
Otu1642	1	Bacteria;Firmicutes;Clostridia;Clostridiales;Lachnospiraceae;Blautia;Blautia_producta
Otu58	649	Bacteria;Bacteroidetes;Bacteroidia;Bacteroidales;Porphyromonadaceae;Dysgonomonas
Otu59	5380	Bacteria;Firmicutes;Bacilli;Lactobacillales;Enterococcaceae;Enterococcus
Otu50	70	Bacteria;Proteobacteria;Gammaproteobacteria;Enterobacteriales;Enterobacteriaceae;Escherichia;Escherichia_coli
Otu51	172	Bacteria;Bacteroidetes
Otu52	65	Bacteria;Firmicutes;Clostridia;Clostridiales;Veillonellaceae;Megasphaera
Otu53	377	Bacteria;Actinobacteria;Actinobacteria;Actinomycetales;Corynebacteriaceae;Corynebacterium;Corynebacterium_variabile
Otu54	181	Bacteria;Firmicutes;Clostridia;Clostridiales;Clostridiaceae
Otu55	1668	Bacteria;Proteobacteria;Alphaproteobacteria;Rhizobiales;Brucellaceae
Otu56	1482	Bacteria;Proteobacteria;Alphaproteobacteria;Rhodospirillales;Acetobacteraceae;Commensalibacter;Commensalibacter_intestini
Otu57	683	Bacteria;Bacteroidetes;Saprospirae;Saprospirales;Chitinophagaceae
Otu1252	11	Bacteria;Bacteroidetes;Sphingobacteriia;Sphingobacteriales;Sphingobacteriaceae;Sphingobacterium
Otu1250	2179	Bacteria;Proteobacteria;Gammaproteobacteria;Pseudomonadales;Moraxellaceae;Acinetobacter
Otu1257	1	Bacteria;Bacteroidetes;Bacteroidia;Bacteroidales;S24-7
Otu1255	2	Bacteria;Proteobacteria;Deltaproteobacteria;Desulfovibrionales;Desulfovibrionaceae;Desulfovibrio
Otu1259	9	Bacteria;Firmicutes;Clostridia;Clostridiales;Lachnospiraceae
Otu1491	2109	Bacteria;Firmicutes;Bacilli;Lactobacillales
Otu348	12	Bacteria;Tenericutes;Mollicutes;Acholeplasmatales;Acholeplasmataceae;Acholeplasma
Otu439	14	Bacteria;Firmicutes;Clostridia;Clostridiales
Otu438	3	Bacteria;Actinobacteria;Coriobacteriia;Coriobacteriales;Coriobacteriaceae
Otu342	2	Bacteria;Firmicutes;Clostridia;Clostridiales;Ruminococcaceae;Ruminococcus
Otu341	64	Bacteria;Firmicutes;Bacilli;Lactobacillales;Streptococcaceae;Streptococcus
Otu347	63	Bacteria;Bacteroidetes;Sphingobacteriia;Sphingobacteriales;Sphingobacteriaceae
Otu346	4	Bacteria;Firmicutes;Clostridia;Clostridiales;Mogibacteriaceae
Otu345	7	Bacteria;Proteobacteria;Alphaproteobacteria;Sphingomonadales;Sphingomonadaceae
Otu512	4	Bacteria;Firmicutes;Clostridia;Clostridiales;Lachnospiraceae
Otu510	4	Bacteria;Proteobacteria;Deltaproteobacteria;Desulfovibrionales;Desulfovibrionaceae
Otu517	2	Bacteria;Tenericutes;Mollicutes;RF39
Otu514	10	Bacteria;Thermi;Deinococci;Deinococcales;Deinococcaceae;Deinococcus;Deinococcus_geothermalis
Otu515	21	Bacteria;Bacteroidetes;Bacteroidia;Bacteroidales;Bacteroidaceae;Bacteroides
Otu518	1	Bacteria;Firmicutes;Clostridia;Clostridiales;Ruminococcaceae
Otu1079	8	Bacteria;Firmicutes;Clostridia;Clostridiales;Lachnospiraceae
Otu1074	452	Bacteria;Bacteroidetes;Bacteroidia;Bacteroidales;Porphyromonadaceae
Otu228	113	Bacteria;Actinobacteria;Actinobacteria;Actinomycetales;Micrococcaceae;Arthrobacter
Otu229	68	Bacteria;Proteobacteria;Gammaproteobacteria;Thiotrichales;Piscirickettsiaceae;Methylophaga
Otu738	1	Bacteria;Firmicutes;Clostridia;Clostridiales;Ruminococcaceae
Otu220	3	Bacteria;Bacteroidetes;Bacteroidia;Bacteroidales;Prevotellaceae;Prevotella
Otu222	92	Bacteria;Proteobacteria;Alphaproteobacteria;Rhizobiales;Rhizobiaceae;Agrobacterium
Otu223	42	Bacteria;Bacteroidetes;Flavobacteriia;Flavobacteriales;Cryomorphaceae;Fluviicola
Otu224	3	Bacteria;Tenericutes;Mollicutes;Acholeplasmatales;Acholeplasmataceae;Acholeplasma
Otu225	39	Bacteria;Bacteroidetes;Bacteroidia;Bacteroidales;Bacteroidaceae;Bacteroides
Otu226	96	Bacteria;Proteobacteria;Alphaproteobacteria;Sphingomonadales;Sphingomonadaceae;Sphingopyxis
Otu227	227	Bacteria;Firmicutes;Erysipelotrichi;Erysipelotrichales;Erysipelotrichaceae;Erysipelothrix
Otu1106	1534	Bacteria;Proteobacteria;Gammaproteobacteria;Xanthomonadales;Xanthomonadaceae;Ignatzschineria
Otu358	9	Bacteria;Firmicutes;Clostridia;Clostridiales;Lachnospiraceae
Otu428	3	Bacteria;Bacteroidetes;Bacteroidia;Bacteroidales
Otu429	1	Bacteria;Firmicutes;Erysipelotrichi;Erysipelotrichales;Erysipelotrichaceae;p-75-a5
Otu356	15	Bacteria;Firmicutes;Clostridia;Clostridiales
Otu357	7	Bacteria;Firmicutes;Clostridia;Clostridiales;Ruminococcaceae
Otu351	7	Bacteria;Firmicutes;Clostridia;Clostridiales;Ruminococcaceae;Ruminococcus
Otu353	3	Bacteria;Firmicutes;Clostridia;Clostridiales;Ruminococcaceae
Otu644	3	Bacteria;Firmicutes;Clostridia;Clostridiales;Ruminococcaceae;Faecalibacterium;Faecalibacterium_prausnitzii
Otu645	1	Bacteria;Firmicutes;Clostridia;Clostridiales;Caldicoprobacteraceae;Caldicoprobacter
Otu643	1	Bacteria;Firmicutes;Clostridia;Clostridiales;Mogibacteriaceae
Otu649	1	Bacteria;Tenericutes;Mollicutes;RF39
Otu1232	9	Bacteria;Proteobacteria;Gammaproteobacteria
Otu1811	2	Bacteria
Otu1815	2	Bacteria;Nitrospirae;Nitrospira;Nitrospirales;Nitrospiraceae;Nitrospira
Otu1674	3	Bacteria;Proteobacteria;Betaproteobacteria;Burkholderiales
Otu1677	25	Bacteria;Firmicutes;Bacilli;Lactobacillales;Leuconostocaceae
Otu1679	2	Bacteria
Otu1803	436	Bacteria;Proteobacteria;Gammaproteobacteria;Xanthomonadales;Xanthomonadaceae
Otu1248	6	Bacteria;Proteobacteria;Gammaproteobacteria;Pseudomonadales;Moraxellaceae;Psychrobacter
Otu1809	2	Bacteria;Proteobacteria;Alphaproteobacteria;Rhizobiales;Bartonellaceae
Otu1483	32	Bacteria;Firmicutes;Bacilli;Bacillales;Planococcaceae
Otu1481	3	Bacteria;Bacteroidetes;Bacteroidia;Bacteroidales;Prevotellaceae;Prevotella
Otu1488	1	Bacteria;Firmicutes;Clostridia;Clostridiales;Lachnospiraceae
Otu83	821	Bacteria;Firmicutes;Bacilli;Lactobacillales;Streptococcaceae;Lactococcus
Otu82	15	Bacteria;Firmicutes;Clostridia;Clostridiales;Christensenellaceae
Otu81	2736	Bacteria;Proteobacteria;Gammaproteobacteria;Pseudomonadales;Moraxellaceae;Acinetobacter
Otu80	175	Bacteria
Otu87	449	Bacteria;Bacteroidetes;Flavobacteriia;Flavobacteriales;Flavobacteriaceae
Otu86	1461	Bacteria;Proteobacteria;Gammaproteobacteria;Xanthomonadales;Xanthomonadaceae;Stenotrophomonas
Otu85	1068	Bacteria;Bacteroidetes;Flavobacteriia;Flavobacteriales;Flavobacteriaceae;Myroides
Otu84	1357	Bacteria;Proteobacteria;Gammaproteobacteria;Enterobacteriales;Enterobacteriaceae;Yersinia
Otu89	59	Bacteria;Bacteroidetes;Bacteroidia;Bacteroidales;Prevotellaceae;Prevotella
Otu88	1490	Bacteria;Firmicutes;Bacilli;Lactobacillales;Lactobacillaceae;Lactobacillus;Lactobacillus_reuteri
Otu975	16	Bacteria;Actinobacteria;Actinobacteria;Actinomycetales;Corynebacteriaceae;Corynebacterium
Otu595	5	Bacteria;Tenericutes;Mollicutes;Acholeplasmatales;Acholeplasmataceae;Acholeplasma
Otu501	4	Bacteria;Bacteroidetes;Sphingobacteriia;Sphingobacteriales
Otu503	3	Bacteria;Firmicutes;Clostridia;Clostridiales;Tissierellaceae
Otu502	3	Bacteria;Firmicutes;Clostridia;Clostridiales;Lachnospiraceae
Otu505	2	Bacteria;Bacteroidetes;Bacteroidia;Bacteroidales
Otu504	1	Bacteria;Firmicutes;Clostridia;Clostridiales;Tissierellaceae
Otu506	1	Bacteria;Firmicutes;Clostridia;Clostridiales;Ruminococcaceae;Oscillospira
Otu509	2	Bacteria;Firmicutes;Clostridia;Clostridiales;Ruminococcaceae;Ruminococcus
Otu508	7	Bacteria;Firmicutes;Clostridia;Clostridiales
Otu1062	5	Bacteria;Firmicutes;Clostridia;Clostridiales;Clostridiaceae;Clostridium;Clostridium_acidurici
Otu1066	4	Bacteria;Spirochaetes;Spirochaetes;Spirochaetales;Spirochaetaceae;Treponema
Otu725	8	Bacteria;Bacteroidetes;Bacteroidia;Bacteroidales;Porphyromonadaceae
Otu726	5	Bacteria;Firmicutes;Bacilli;Bacillales;Paenibacillaceae;Brevibacillus
Otu1112	4	Bacteria;Bacteroidetes;Bacteroidia;Bacteroidales;Bacteroidaceae;Bacteroides;Bacteroides_ovatus
Otu1113	3	Bacteria;Proteobacteria
Otu434	17	Bacteria
Otu437	5	Bacteria;Firmicutes;Clostridia;Clostridiales;Lachnospiraceae;Oribacterium
Otu431	1	Bacteria;Bacteroidetes;Bacteroidia;Bacteroidales;p-2534-18B5
Otu430	32	Bacteria;Firmicutes;Bacilli;Bacillales
Otu433	2	Bacteria;Bacteroidetes;Bacteroidia;Bacteroidales;Paraprevotellaceae;Prevotella
Otu432	6	Bacteria;Proteobacteria;Alphaproteobacteria;Rhizobiales;Rhizobiaceae
Otu654	9	Bacteria;Actinobacteria;Actinobacteria;Actinomycetales;Micrococcaceae;Rothia;Rothia_nasimurium
Otu650	1	Bacteria;Actinobacteria;Actinobacteria;Actinomycetales;Intrasporangiaceae;Terracoccus
Otu653	7	Bacteria;Firmicutes;Clostridia;Clostridiales;Veillonellaceae;Dialister
Otu652	35	Bacteria;Verrucomicrobia;Opitutae
Otu658	1	Bacteria;Bacteroidetes;Sphingobacteriia;Sphingobacteriales;Sphingobacteriaceae;Pedobacter
Otu448	33	Bacteria;Firmicutes;Clostridia;Clostridiales;Clostridiaceae
Otu449	66	Bacteria;Proteobacteria;Betaproteobacteria;Burkholderiales;Comamonadaceae
Otu1510	2	Bacteria;Proteobacteria;Alphaproteobacteria;Caulobacterales;Caulobacteraceae;Mycoplana
Otu237	1	Bacteria;Spirochaetes;Spirochaetes;Spirochaetales;Spirochaetaceae;Treponema
Otu236	7	Bacteria;Bacteroidetes;Flavobacteriia;Flavobacteriales;Flavobacteriaceae
Otu235	3	Bacteria;Bacteroidetes;Bacteroidia;Bacteroidales
Otu234	17	Bacteria;Firmicutes;Erysipelotrichi;Erysipelotrichales;Erysipelotrichaceae;Catenibacterium
Otu233	213	Bacteria;Firmicutes;Bacilli;Lactobacillales;Aerococcaceae;Aerococcus
Otu232	3097	Bacteria;Firmicutes;Bacilli;Bacillales;Planococcaceae
Otu231	1	Bacteria;Firmicutes;Clostridia;Clostridiales;Ruminococcaceae;Oscillospira
Otu230	8	Bacteria;Proteobacteria;Gammaproteobacteria
Otu1514	1	Bacteria;Tenericutes;Mollicutes;RF39
Otu239	12	Bacteria;Proteobacteria;Alphaproteobacteria;Caulobacterales;Caulobacteraceae
Otu238	8	Bacteria;Bacteroidetes;Bacteroidia;Bacteroidales;Paraprevotellaceae;Prevotella
Otu1806	2	Bacteria;Actinobacteria;Actinobacteria;Actinomycetales;Streptomycetaceae;Streptomyces
Otu1802	1	Bacteria;Firmicutes;Clostridia;Clostridiales
Otu1516	4	Bacteria;Firmicutes;Clostridia;Clostridiales;Ruminococcaceae;Oscillospira
Otu1800	304	Bacteria;Bacteroidetes;Flavobacteriia;Flavobacteriales;Flavobacteriaceae
Otu440	2	Bacteria;Bacteroidetes;Flavobacteriia;Flavobacteriales;Flavobacteriaceae;Flavobacterium
Otu1517	1	Bacteria;Firmicutes;Clostridia;Clostridiales;Ruminococcaceae
Otu441	4	Bacteria;Firmicutes;Clostridia;Clostridiales;Lachnospiraceae;Coprococcus;Coprococcus_catus
Otu1558	5	Bacteria;Bacteroidetes;Bacteroidia;Bacteroidales;Bacteroidaceae;BF311
Otu8	15355	Bacteria;Firmicutes;Bacilli;Bacillales;Planococcaceae
Otu9	98	Bacteria;Firmicutes;Bacilli;Bacillales;Planococcaceae;Sporosarcina
Otu6	30117	Bacteria;Bacteroidetes;Flavobacteriia;Flavobacteriales;Flavobacteriaceae;Myroides;Myroides_odoratimimus
Otu7	8645	Bacteria;Bacteroidetes;Bacteroidia;Bacteroidales;Porphyromonadaceae;Dysgonomonas
Otu4	29008	Bacteria;Proteobacteria;Gammaproteobacteria;Pseudomonadales;Moraxellaceae;Acinetobacter
Otu5	341	Bacteria;Proteobacteria;Gammaproteobacteria;Pseudomonadales;Pseudomonadaceae;Pseudomonas
Otu2	85126	Bacteria;Proteobacteria;Gammaproteobacteria;Xanthomonadales;Xanthomonadaceae;Ignatzschineria
Otu3	62705	Bacteria;Firmicutes;Bacilli;Lactobacillales;Enterococcaceae;Vagococcus
Otu1	52378	Bacteria;Proteobacteria;Gammaproteobacteria;Enterobacteriales;Enterobacteriaceae;Providencia
Otu1668	705	Bacteria;Proteobacteria;Betaproteobacteria;Burkholderiales;Comamonadaceae
Otu1667	4	Bacteria;Actinobacteria;Actinobacteria;Actinomycetales
Otu1663	2	Bacteria;Bacteroidetes;Flavobacteriia;Flavobacteriales;Flavobacteriaceae;Aequorivita
Otu746	1	Bacteria;Firmicutes;Clostridia;Clostridiales;Ruminococcaceae
Otu961	3	Bacteria;Firmicutes;Bacilli;Bacillales;Exiguobacteraceae
Otu742	1	Bacteria;Thermi;Deinococci;Deinococcales;Trueperaceae;B-42
Otu741	1	Bacteria;Bacteroidetes;Bacteroidia;Bacteroidales;p-2534-18B5
Otu1278	1	Bacteria;Firmicutes;Clostridia;Clostridiales;Christensenellaceae
Otu1275	3	Bacteria;Firmicutes;Clostridia;Clostridiales;Ruminococcaceae;Oscillospira
Otu1274	8	Bacteria;Bacteroidetes;Bacteroidia;Bacteroidales;Bacteroidaceae;Bacteroides
Otu1479	509	Bacteria;Proteobacteria;Betaproteobacteria;Burkholderiales;Comamonadaceae;Comamonas
Otu1478	5	Bacteria;Firmicutes;Clostridia;Clostridiales
Otu1472	2	Bacteria;Firmicutes
Otu1470	1	Bacteria;Firmicutes;Clostridia;Clostridiales
Otu1589	1	Bacteria;Bacteroidetes;Bacteroidia;Bacteroidales;Porphyromonadaceae;Dysgonomonas
Otu1588	2	Bacteria;Bacteroidetes;Bacteroidia;Bacteroidales;Porphyromonadaceae;Dysgonomonas
Otu98	3	Bacteria;Bacteroidetes;Bacteroidia;Bacteroidales;Bacteroidaceae
Otu99	653	Bacteria;Proteobacteria;Gammaproteobacteria;Enterobacteriales;Enterobacteriaceae
Otu94	89	Bacteria;Firmicutes;Clostridia;Clostridiales;Lachnospiraceae
Otu95	16	Bacteria;Bacteroidetes;Bacteroidia;Bacteroidales;Paraprevotellaceae;CF231
Otu96	73	Bacteria;Tenericutes;Mollicutes;Acholeplasmatales;Acholeplasmataceae
Otu97	33	Bacteria;Bacteroidetes;Bacteroidia;Bacteroidales;Prevotellaceae;Prevotella
Otu90	1451	Bacteria;Bacteroidetes;Flavobacteriia;Flavobacteriales;Flavobacteriaceae;Myroides
Otu91	35	Bacteria;Bacteroidetes;Bacteroidia;Bacteroidales;Prevotellaceae;Prevotella
Otu92	77	Bacteria;Bacteroidetes
Otu93	102	Bacteria;Firmicutes;Clostridia;Clostridiales;Peptostreptococcaceae;Peptostreptococcus
Otu1057	3	Bacteria;Firmicutes;Clostridia;Clostridiales
Otu535	4	Bacteria;Tenericutes;Mollicutes;RF39
Otu536	3	Bacteria;Firmicutes;Clostridia;Clostridiales;Lachnospiraceae;Blautia
Otu537	5	Bacteria;Bacteroidetes;Bacteroidia;Bacteroidales
Otu532	2	Bacteria;Cyanobacteria;Chloroplast;Stramenopiles
Otu1297	12	Bacteria;Firmicutes;Clostridia;Clostridiales;Lachnospiraceae;Blautia
Otu1291	1	Bacteria;Bacteroidetes;Bacteroidia;Bacteroidales;Porphyromonadaceae
Otu1299	2	Bacteria;Proteobacteria;Betaproteobacteria;Burkholderiales;Alcaligenaceae;Sutterella
Otu2051	3	Bacteria;Proteobacteria;Deltaproteobacteria;Desulfovibrionales;Desulfovibrionaceae;Bilophila
Otu408	49	Bacteria;Proteobacteria;Alphaproteobacteria;Rhodobacterales;Rhodobacteraceae;Anaerospora
Otu409	1	Bacteria;Cyanobacteria;4C0d-2;MLE1-12
Otu1123	11	Bacteria;Firmicutes;Erysipelotrichi;Erysipelotrichales;Erysipelotrichaceae;Erysipelothrix
Otu1124	77	Bacteria;Proteobacteria;Gammaproteobacteria;Pseudomonadales;Pseudomonadaceae
Otu402	26	Bacteria;Bacteroidetes
Otu403	1	Bacteria;Bacteroidetes;Bacteroidia;Bacteroidales;Bacteroidaceae
Otu404	6	Bacteria;Actinobacteria;Coriobacteriia;Coriobacteriales;Coriobacteriaceae;Slackia
Otu405	1	Bacteria;Thermi;Deinococci;Thermales;Thermaceae;Meiothermus
Otu406	23	Bacteria;Proteobacteria;Alphaproteobacteria;Rhodobacterales;Rhodobacteraceae;Paracoccus
Otu407	31	Bacteria;Bacteroidetes;Saprospirae;Saprospirales
Otu661	2	Bacteria
Otu662	10	Bacteria;Firmicutes;Clostridia;Clostridiales;Mogibacteriaceae
Otu666	9	Bacteria;Actinobacteria;Actinobacteria;Actinomycetales
Otu882	1	Bacteria;Firmicutes;Clostridia;Clostridiales;Mogibacteriaceae
Otu390	13	Bacteria;Firmicutes;Bacilli;Bacillales;Bacillaceae
Otu391	4	Bacteria;Bacteroidetes;Saprospirae;Saprospirales;Chitinophagaceae
Otu392	4	Bacteria;Bacteroidetes;Bacteroidia;Bacteroidales;Prevotellaceae;Prevotella
Otu394	15	Bacteria;Proteobacteria;Alphaproteobacteria;Sphingomonadales;Sphingomonadaceae
Otu395	37	Bacteria;Bacteroidetes;Flavobacteriia;Flavobacteriales;Flavobacteriaceae;Myroides
Otu396	4	Bacteria;Firmicutes;Clostridia;Clostridiales;Christensenellaceae
Otu397	23	Bacteria;Proteobacteria;Deltaproteobacteria;Desulfovibrionales;Desulfovibrionaceae;Desulfovibrio
Otu398	2	Bacteria;Bacteroidetes;Bacteroidia;Bacteroidales;Prevotellaceae;Prevotella
Otu716	3	Bacteria;Firmicutes;Clostridia;Clostridiales;Tissierellaceae;Sedimentibacter
Otu710	22	Bacteria;Bacteroidetes;Bacteroidia;Bacteroidales;Prevotellaceae;Prevotella
Otu711	3	Bacteria;Cyanobacteria;4C0d-2;YS2
Otu249	2	Bacteria;Bacteroidetes;Flavobacteriia;Flavobacteriales;Weeksellaceae;Chryseobacterium
Otu719	3	Bacteria;Bacteroidetes;Flavobacteriia;Flavobacteriales;Weeksellaceae;Chryseobacterium
Otu1873	1	Bacteria;Firmicutes;Clostridia;Clostridiales;Tissierellaceae
Otu1870	45	Bacteria;Proteobacteria;Gammaproteobacteria;Enterobacteriales;Enterobacteriaceae;Providencia
Otu1877	2	Bacteria;Bacteroidetes;Flavobacteriia;Flavobacteriales
Otu1876	9	Bacteria;Proteobacteria;Gammaproteobacteria;Pseudomonadales;Moraxellaceae;Psychrobacter;Psychrobacter_marincola
Otu1874	9	Bacteria;Bacteroidetes;Bacteroidia;Bacteroidales;Porphyromonadaceae
Otu1878	1	Bacteria;Firmicutes;Clostridia;Clostridiales;Lachnospiraceae
Otu1906	4	Bacteria;Firmicutes;Bacilli;Bacillales;Bacillaceae
Otu1904	70	Bacteria;Firmicutes;Bacilli;Bacillales
Otu1903	3	Bacteria;Firmicutes;Clostridia;Clostridiales;Mogibacteriaceae
Otu864	2	Bacteria;Firmicutes;Clostridia;Clostridiales;Ruminococcaceae;Ruminococcus
Otu860	1	Bacteria;Firmicutes;Clostridia;Clostridiales
Otu1617	1	Bacteria;Tenericutes;Mollicutes;RF39
Otu1616	6	Bacteria;Actinobacteria;Actinobacteria;Actinomycetales
Otu1727	28	Bacteria;Firmicutes;Bacilli;Lactobacillales
Otu1726	155	Bacteria;Proteobacteria;Gammaproteobacteria;Pseudomonadales;Moraxellaceae;Acinetobacter
Otu1725	5	Bacteria;Proteobacteria;Gammaproteobacteria;Aeromonadales;Succinivibrionaceae;Succinivibrio
Otu1723	7	Bacteria;Bacteroidetes;Bacteroidia;Bacteroidales
Otu1722	218	Bacteria;Proteobacteria;Gammaproteobacteria;Pseudomonadales;Moraxellaceae;Acinetobacter
Otu1729	6	Bacteria
Otu1728	2	Bacteria;Proteobacteria;Epsilonproteobacteria;Campylobacterales;Helicobacteraceae
Otu1268	1	Bacteria;Firmicutes;Clostridia;Clostridiales;Lachnospiraceae
Otu1269	11	Bacteria;Actinobacteria;Actinobacteria;Actinomycetales;Nocardioidaceae;Aeromicrobium
Otu1262	8	Bacteria;Bacteroidetes;Flavobacteriia;Flavobacteriales;Flavobacteriaceae
Otu1263	2	Bacteria;Firmicutes;Clostridia;Clostridiales;Lachnospiraceae
Otu1266	4	Bacteria;Bacteroidetes;Bacteroidia;Bacteroidales
Otu1265	7	Bacteria;Thermi;Deinococci;Thermales;Thermaceae;Thermus
Otu1468	7	Bacteria;Actinobacteria;Actinobacteria;Actinomycetales;Microbacteriaceae;Microbacterium
Otu1469	1	Bacteria;Verrucomicrobia;Pedosphaerae;Pedosphaerales;auto67_4W
Otu1460	1	Bacteria
Otu1591	2	Bacteria;Firmicutes;Erysipelotrichi;Erysipelotrichales;Erysipelotrichaceae
Otu1592	1	Bacteria;Bacteroidetes;Bacteroidia;Bacteroidales;Porphyromonadaceae;Dysgonomonas
Otu1595	1	Bacteria;Proteobacteria;Betaproteobacteria;Burkholderiales;Alcaligenaceae;Sutterella
Otu1596	3	Bacteria
Otu522	5	Bacteria;Firmicutes;Clostridia;Clostridiales;Ruminococcaceae
Otu521	2	Bacteria;Actinobacteria;Actinobacteria;Actinomycetales;Micrococcaceae;Micrococcus
Otu520	4	Bacteria;Actinobacteria;Actinobacteria;Actinomycetales;Micrococcaceae
Otu526	28	Bacteria;Bacteroidetes;Flavobacteriia;Flavobacteriales;Flavobacteriaceae;Myroides
Otu1286	1	Bacteria;Bacteroidetes;Bacteroidia;Bacteroidales;Bacteroidaceae;Bacteroides
Otu1287	42	Bacteria;Proteobacteria;Betaproteobacteria;Burkholderiales;Comamonadaceae;Lampropedia
Otu417	1	Bacteria;Actinobacteria;Actinobacteria;Actinomycetales;Brevibacteriaceae;Brevibacterium
Otu416	39	Bacteria;Firmicutes;Bacilli;Lactobacillales;Streptococcaceae;Streptococcus
Otu415	27	Bacteria
Otu411	11	Bacteria;Actinobacteria;Coriobacteriia;Coriobacteriales;Coriobacteriaceae
Otu419	42	Bacteria;Firmicutes;Clostridia;Clostridiales;Clostridiaceae;Proteiniclasticum
Otu418	2	Bacteria;Firmicutes;Clostridia;Clostridiales;Clostridiaceae;Alkaliphilus
Otu1139	183	Bacteria;Proteobacteria;Gammaproteobacteria;Pseudomonadales;Pseudomonadaceae;Pseudomonas;Pseudomonas_alcaligenes
Otu1132	8	Bacteria;Firmicutes;Erysipelotrichi;Erysipelotrichales;Erysipelotrichaceae;RFN20
Otu1131	4	Bacteria;Firmicutes;Clostridia;Clostridiales;Lachnospiraceae;Coprococcus
Otu899	14	Bacteria;Verrucomicrobia;Verrucomicrobiae;Verrucomicrobiales;Verrucomicrobiaceae;Akkermansia;Akkermansia_muciniphila
Otu678	14	Bacteria;Proteobacteria;Betaproteobacteria;Burkholderiales;Alcaligenaceae
Otu676	4	Bacteria;Proteobacteria;Gammaproteobacteria;Pasteurellales
Otu674	2	Bacteria;Firmicutes;Erysipelotrichi;Erysipelotrichales;Erysipelotrichaceae;L7A_E11
Otu672	1	Bacteria;Bacteroidetes;Bacteroidia;Bacteroidales;Prevotellaceae;Prevotella
Otu389	1	Bacteria;Proteobacteria;Alphaproteobacteria;Sphingomonadales;Sphingomonadaceae;Kaistobacter
Otu388	5	Bacteria;Firmicutes;Clostridia;Clostridiales;Ruminococcaceae
Otu386	3	Bacteria;Tenericutes;Mollicutes;Acholeplasmatales;Acholeplasmataceae;Acholeplasma
Otu383	4	Bacteria;Proteobacteria;Alphaproteobacteria;Rhizobiales;Methylobacteriaceae;Methylobacterium
Otu382	19	Bacteria;Proteobacteria;Deltaproteobacteria;Bdellovibrionales;Bacteriovoracaceae
Otu381	40	Bacteria;Firmicutes;Erysipelotrichi;Erysipelotrichales;Erysipelotrichaceae;Eubacterium;Eubacterium_biforme
Otu380	19	Bacteria;Actinobacteria;Coriobacteriia;Coriobacteriales;Coriobacteriaceae;Collinsella;Collinsella_aerofaciens
Otu251	8	Bacteria;Bacteroidetes;Bacteroidia;Bacteroidales
Otu250	98	Bacteria;Bacteroidetes;Flavobacteriia;Flavobacteriales;Weeksellaceae;Wautersiella
Otu253	9	Bacteria;Tenericutes;Mollicutes;Acholeplasmatales;Acholeplasmataceae;Acholeplasma
Otu252	2	Bacteria;Firmicutes;Clostridia;Clostridiales;Veillonellaceae;Anaerovibrio
Otu255	7	Bacteria;Firmicutes;Clostridia;Clostridiales;Veillonellaceae
Otu257	3	Bacteria;Bacteroidetes;Bacteroidia;Bacteroidales;Prevotellaceae;Prevotella
Otu256	7	Bacteria;Firmicutes;Clostridia;Clostridiales;Tissierellaceae;Tissierella_Soehngenia
Otu259	18	Bacteria;Firmicutes;Clostridia;Clostridiales;Veillonellaceae;Mitsuokella
Otu708	1	Bacteria;Cyanobacteria;4C0d-2;YS2
Otu1862	5	Bacteria;Actinobacteria;Actinobacteria;Actinomycetales;Microbacteriaceae
Otu1865	4	Bacteria;Firmicutes;Bacilli;Lactobacillales
Otu1915	1	Bacteria;Proteobacteria;Betaproteobacteria;Burkholderiales;Burkholderiaceae;Burkholderia
Otu1916	55	Bacteria;Bacteroidetes;Bacteroidia;Bacteroidales;Porphyromonadaceae;Dysgonomonas
Otu1911	31	Bacteria;Proteobacteria;Gammaproteobacteria;Pseudomonadales;Moraxellaceae;Acinetobacter
Otu871	7	Bacteria;Bacteroidetes;Flavobacteriia;Flavobacteriales;Flavobacteriaceae;Gelidibacter
Otu870	2	Bacteria
Otu872	2	Bacteria;Proteobacteria;Alphaproteobacteria;Caulobacterales;Caulobacteraceae;Asticcacaulis
Otu1601	1	Bacteria
Otu1603	2	Bacteria;Firmicutes;Clostridia;Clostridiales;Clostridiaceae;Clostridium
Otu1605	5	Bacteria;Firmicutes;Clostridia;Clostridiales;Lachnospiraceae;Blautia
Otu1607	4	Bacteria;Actinobacteria;Actinobacteria;Actinomycetales
Otu549	1	Bacteria;Bacteroidetes;Bacteroidia;Bacteroidales;Prevotellaceae;Prevotella
Otu548	4	Bacteria;Bacteroidetes;Bacteroidia;Bacteroidales;Paraprevotellaceae
Otu2018	4	Bacteria
Otu1737	3	Bacteria;Proteobacteria;Gammaproteobacteria;Xanthomonadales;Xanthomonadaceae
Otu1730	2	Bacteria;Firmicutes;Clostridia;Clostridiales;Ruminococcaceae
Otu1733	15	Bacteria;Firmicutes;Clostridia;Clostridiales;Tissierellaceae
Otu1738	2	Bacteria;Firmicutes;Clostridia;Clostridiales;Tissierellaceae
Otu540	1	Bacteria;Bacteroidetes;Bacteroidia;Bacteroidales;S24-7
Otu941	4	Bacteria;Firmicutes;Clostridia;Clostridiales;Lachnospiraceae
Otu761	1	Bacteria;Firmicutes;Clostridia;Clostridiales;Lachnospiraceae;Lachnospira
Otu462	11	Bacteria;Proteobacteria;Alphaproteobacteria;Sphingomonadales
Otu461	1	Bacteria;Firmicutes;Clostridia;Clostridiales;Ruminococcaceae
Otu464	6	Bacteria;Firmicutes;Clostridia;Clostridiales;Mogibacteriaceae
Otu465	5	Bacteria;Bacteroidetes;Bacteroidia;Bacteroidales;Prevotellaceae;Prevotella
Otu469	1	Bacteria;Firmicutes;Clostridia;Clostridiales
Otu1148	6	Bacteria;Bacteroidetes;Bacteroidia;Bacteroidales;Rikenellaceae
Otu1140	8	Bacteria;Actinobacteria;Actinobacteria;Actinomycetales;Yaniellaceae;Yaniella
Otu1147	1	Bacteria;Chloroflexi;Thermomicrobia
Otu608	1	Bacteria;Firmicutes;Clostridia;Clostridiales;Ruminococcaceae
Otu600	3	Bacteria;Firmicutes;Clostridia;Clostridiales;Lachnospiraceae;Anaerostipes
Otu601	1	Bacteria;Bacteroidetes;Bacteroidia;Bacteroidales;S24-7
Otu606	1	Bacteria;Proteobacteria;Deltaproteobacteria;GMD14H09
Otu607	1	Bacteria;Firmicutes;Clostridia;Clostridiales;Clostridiaceae
Otu604	7	Bacteria;Firmicutes;Clostridia;Clostridiales;Eubacteriaceae;Pseudoramibacter_Eubacterium
Otu268	95	Bacteria;Bacteroidetes;Flavobacteriia;Flavobacteriales;Weeksellaceae;Wautersiella
Otu269	3	Bacteria;Firmicutes;Clostridia;Clostridiales;Ruminococcaceae
Otu264	3	Bacteria;Bacteroidetes;Bacteroidia;Bacteroidales;S24-7
Otu265	8	Bacteria;Bacteroidetes;Bacteroidia;Bacteroidales;Bacteroidaceae;Bacteroides
Otu266	12	Bacteria;Bacteroidetes
Otu267	26	Bacteria;Firmicutes;Clostridia;Clostridiales;Tissierellaceae
Otu260	11	Bacteria;Bacteroidetes;Bacteroidia;Bacteroidales
Otu262	20	Bacteria;Firmicutes;Clostridia;Clostridiales;Lachnospiraceae;Ruminococcus;Ruminococcus_gnavus
Otu263	28	Bacteria;Bacteroidetes;Bacteroidia;Bacteroidales;Paraprevotellaceae;Prevotella
Otu116	7	Bacteria;Spirochaetes;Spirochaetes;Spirochaetales;Spirochaetaceae;Treponema
Otu117	1	Bacteria;Firmicutes;Clostridia;Clostridiales;Veillonellaceae;Succiniclasticum
Otu114	67	Bacteria;Proteobacteria;Gammaproteobacteria;Alteromonadales;Alteromonadaceae;BD2-13
Otu115	601	Bacteria;Firmicutes;Erysipelotrichi;Erysipelotrichales;Erysipelotrichaceae
Otu112	605	Bacteria;Bacteroidetes;Flavobacteriia;Flavobacteriales;Flavobacteriaceae
Otu113	4	Bacteria;Firmicutes;Clostridia;Clostridiales;Ruminococcaceae;Oscillospira
Otu110	14	Bacteria;Bacteroidetes;Bacteroidia;Bacteroidales
Otu111	64	Bacteria;Bacteroidetes;Bacteroidia;Bacteroidales;Bacteroidaceae;Bacteroides
Otu1857	7	Bacteria;Firmicutes;Clostridia;Clostridiales;Ruminococcaceae
Otu1851	6	Bacteria;Proteobacteria;Gammaproteobacteria;Xanthomonadales;Xanthomonadaceae;Ignatzschineria
Otu1850	1	Bacteria;Firmicutes;Clostridia;Clostridiales;Christensenellaceae
Otu118	22	Bacteria;Bacteroidetes;Bacteroidia;Bacteroidales;Prevotellaceae;Prevotella;Prevotella_copri
Otu119	9	Bacteria;Bacteroidetes;Bacteroidia;Bacteroidales
Otu286	8	Bacteria;Proteobacteria;Gammaproteobacteria;Xanthomonadales;Xanthomonadaceae;Stenotrophomonas
Otu287	2	Bacteria;Firmicutes;Clostridia;Clostridiales;Tissierellaceae;1-68
Otu284	1	Bacteria;Firmicutes;Clostridia;Clostridiales
Otu285	3	Bacteria;Actinobacteria;Coriobacteriia;Coriobacteriales;Coriobacteriaceae
Otu282	9	Bacteria;Firmicutes;Clostridia;Clostridiales
Otu283	559	Bacteria;Proteobacteria;Gammaproteobacteria;Pseudomonadales;Pseudomonadaceae
Otu280	45	Bacteria;Bacteroidetes;Flavobacteriia;Flavobacteriales;Cryomorphaceae;Brumimicrobium
Otu281	6	Bacteria;Firmicutes;Clostridia;Clostridiales;Clostridiaceae;Clostridium
Otu289	14	Bacteria;Bacteroidetes;Bacteroidia;Bacteroidales;Porphyromonadaceae;Dysgonomonas
Otu1929	10	Bacteria;Firmicutes;Bacilli;Bacillales
Otu1921	3	Bacteria;Firmicutes;Clostridia;Clostridiales;Tissierellaceae;ph2
Otu1859	17	Bacteria;Actinobacteria;Actinobacteria;Actinomycetales;Actinomycetaceae;Actinomyces
Otu1922	11	Bacteria;Firmicutes;Bacilli;Bacillales;Bacillaceae;Virgibacillus
Otu1924	1	Bacteria;Bacteroidetes;Bacteroidia;Bacteroidales;Prevotellaceae;Prevotella
Otu841	6	Bacteria;Firmicutes;Clostridia;Clostridiales;Clostridiaceae
Otu842	1	Bacteria;Proteobacteria;Gammaproteobacteria;Alteromonadales;Alteromonadaceae;Cellvibrio
Otu846	8	Bacteria;Tenericutes;Mollicutes;Acholeplasmatales;Acholeplasmataceae;Acholeplasma
Otu848	5	Bacteria;Actinobacteria;Coriobacteriia;Coriobacteriales;Coriobacteriaceae
Otu1630	30	Bacteria;Proteobacteria;Betaproteobacteria;Burkholderiales;Alcaligenaceae;Oligella
Otu1582	2	Bacteria;Firmicutes;Clostridia;Clostridiales;Ruminococcaceae
Otu1581	5	Bacteria;Actinobacteria;Actinobacteria;Bifidobacteriales;Bifidobacteriaceae;Bifidobacterium
Otu420	8	Bacteria;Tenericutes;Mollicutes;Acholeplasmatales;Acholeplasmataceae;Acholeplasma
Otu1704	3	Bacteria;Bacteroidetes;Flavobacteriia;Flavobacteriales;Flavobacteriaceae
Otu1707	1	Bacteria;Bacteroidetes;Bacteroidia;Bacteroidales;Prevotellaceae;Prevotella
Otu1442	1	Bacteria;Cyanobacteria;4C0d-2;YS2
Otu1443	52	Bacteria;Bacteroidetes;Flavobacteriia;Flavobacteriales;Flavobacteriaceae;Myroides;Myroides_odoratimimus
Otu1441	3	Bacteria;Bacteroidetes;Bacteroidia;Bacteroidales;RF16
Otu1448	144	Bacteria;Proteobacteria;Alphaproteobacteria;Rhizobiales;Phyllobacteriaceae
Otu538	1	Bacteria;Actinobacteria;Actinobacteria;Actinomycetales;Corynebacteriaceae;Corynebacterium
Otu539	2	Bacteria;Proteobacteria;Alphaproteobacteria;Rhodospirillales;Acetobacteraceae;Acidiphilium
Otu470	2	Bacteria;Bacteroidetes;Bacteroidia;Bacteroidales
Otu472	1	Bacteria;Firmicutes;Clostridia;Clostridiales;Christensenellaceae
Otu475	1	Bacteria;Proteobacteria;Alphaproteobacteria;Sphingomonadales;Sphingomonadaceae;Sphingobium
Otu476	1	Bacteria;Firmicutes;Clostridia;Clostridiales
Otu478	39	Bacteria;Bacteroidetes;Flavobacteriia;Flavobacteriales;Flavobacteriaceae
Otu618	16	Bacteria;Proteobacteria;Gammaproteobacteria
Otu615	2	Bacteria;Firmicutes;Clostridia;Clostridiales;Ruminococcaceae
Otu616	15	Bacteria;Firmicutes;Clostridia;Clostridiales;Clostridiaceae;Clostridium
Otu279	39	Bacteria;Proteobacteria
Otu278	31	Bacteria;Bacteroidetes;Bacteroidia;Bacteroidales;Porphyromonadaceae;Paludibacter
Otu273	15	Bacteria;Proteobacteria;Gammaproteobacteria;Alteromonadales;HTCC2188;HTCC
Otu271	9	Bacteria;Firmicutes;Clostridia;Clostridiales;Ruminococcaceae
Otu270	2	Bacteria;Proteobacteria;Alphaproteobacteria;Rhizobiales
Otu277	43	Bacteria;Bacteroidetes;Flavobacteriia;Flavobacteriales;Weeksellaceae
Otu276	105	Bacteria;Actinobacteria;Actinobacteria;Actinomycetales;Dietziaceae;Dietzia
Otu275	1	Bacteria;Bacteroidetes;Bacteroidia;Bacteroidales
Otu274	51	Bacteria;Bacteroidetes;Sphingobacteriia;Sphingobacteriales;Sphingobacteriaceae;Sphingobacterium
Otu105	102	Bacteria;Firmicutes;Clostridia;Clostridiales;Clostridiaceae;SMB53
Otu104	502	Bacteria;Bacteroidetes
Otu107	212	Bacteria;Bacteroidetes;Sphingobacteriia;Sphingobacteriales;Sphingobacteriaceae
Otu106	401	Bacteria;Firmicutes;Bacilli;Lactobacillales;Leuconostocaceae;Leuconostoc
Otu101	18	Bacteria;Bacteroidetes;Bacteroidia;Bacteroidales;Prevotellaceae;Prevotella
Otu100	2130	Bacteria;Proteobacteria;Betaproteobacteria;Burkholderiales;Alcaligenaceae;Alcaligenes;Alcaligenes_faecalis
Otu103	70	Bacteria;Proteobacteria;Betaproteobacteria;Rhodocyclales;Rhodocyclaceae;Methyloversatilis
Otu102	48	Bacteria;Firmicutes;Clostridia;Clostridiales;Tissierellaceae;Gallicola
Otu1841	12	Bacteria;Firmicutes;Clostridia;Clostridiales;Ruminococcaceae
Otu109	591	Bacteria;Proteobacteria;Gammaproteobacteria;Xanthomonadales;Xanthomonadaceae
Otu108	131	Bacteria;Firmicutes;Clostridia;Clostridiales;Ruminococcaceae
Otu295	2	Bacteria;Bacteroidetes;Bacteroidia;Bacteroidales;Prevotellaceae;Prevotella
Otu294	16	Bacteria;Tenericutes;Mollicutes;Acholeplasmatales;Acholeplasmataceae;Acholeplasma
Otu297	7	Bacteria;Firmicutes;Clostridia;Clostridiales;Tissierellaceae;Sedimentibacter
Otu296	3	Bacteria;Bacteroidetes;Bacteroidia;Bacteroidales;S24-7
Otu291	4	Bacteria;Bacteroidetes;Bacteroidia;Bacteroidales;Paraprevotellaceae
Otu290	2	Bacteria;Firmicutes;Clostridia;Clostridiales;Ruminococcaceae
Otu293	1	Bacteria;Firmicutes;Clostridia;Clostridiales;Ruminococcaceae;Oscillospira
Otu292	6	Bacteria;Tenericutes;Mollicutes;Acholeplasmatales;Acholeplasmataceae;Acholeplasma;Acholeplasma_laidlawii
Otu299	1	Bacteria;Bacteroidetes;Bacteroidia;Bacteroidales;Porphyromonadaceae
Otu325	4	Bacteria;Firmicutes;Clostridia;Clostridiales;Ruminococcaceae
Otu324	5	Bacteria;Actinobacteria;Coriobacteriia;Coriobacteriales;Coriobacteriaceae
Otu1926	1	Bacteria;Spirochaetes;Spirochaetes;Spirochaetales;Spirochaetaceae;Treponema
Otu327	38	Bacteria;Tenericutes;Mollicutes;Acholeplasmatales;Acholeplasmataceae;Acholeplasma
Otu326	22	Bacteria
Otu1932	5	Bacteria;Proteobacteria;Gammaproteobacteria
Otu1933	194	Bacteria;Bacteroidetes;Flavobacteriia;Flavobacteriales;Flavobacteriaceae;Myroides;Myroides_odoratimimus
Otu321	4	Bacteria;Firmicutes;Clostridia;Clostridiales
Otu1938	2	Bacteria;OD1;SM2F11
Otu320	13	Bacteria;Firmicutes;Clostridia;Clostridiales;Peptostreptococcaceae
Otu323	45	Bacteria;Proteobacteria;Gammaproteobacteria;Pseudomonadales;Pseudomonadaceae
Otu322	63	Bacteria;Bacteroidetes;Bacteroidia;Bacteroidales;Prevotellaceae;Prevotella
Otu854	6	Bacteria;Tenericutes;Mollicutes;Acholeplasmatales;Acholeplasmataceae;Acholeplasma
Otu1620	7	Bacteria;Firmicutes;Clostridia;Clostridiales;Lachnospiraceae
Otu1627	2	Bacteria;Proteobacteria;Gammaproteobacteria;Pseudomonadales;Moraxellaceae;Acinetobacter;Acinetobacter_guillouiae
Otu1624	2	Bacteria
Otu1628	3	Bacteria;Bacteroidetes;Bacteroidia;Bacteroidales
Otu1629	1	Bacteria;Firmicutes;Clostridia;Clostridiales;Lachnospiraceae
Otu2028	3	Bacteria;Proteobacteria;Gammaproteobacteria
Otu1718	2	Bacteria;Spirochaetes;Spirochaetes;Sphaerochaetales;Sphaerochaetaceae;Sphaerochaeta
Otu1714	1	Bacteria;Firmicutes
Otu1715	3	Bacteria;Firmicutes;Clostridia;Clostridiales;Clostridiaceae;Clostridium
Otu1713	2	Bacteria;Bacteroidetes;Bacteroidia;Bacteroidales;Prevotellaceae;Prevotella
Otu1710	69	Bacteria;Firmicutes;Bacilli
Otu1433	3	Bacteria;Firmicutes;Clostridia;Clostridiales;Lachnospiraceae
Otu1431	3	Bacteria;Firmicutes;Clostridia;Clostridiales;Lachnospiraceae;Coprococcus
Otu1436	3603	Bacteria;Bacteroidetes;Flavobacteriia;Flavobacteriales;Flavobacteriaceae;Myroides;Myroides_odoratimimus
Otu1435	4	Bacteria;Firmicutes;Clostridia
Otu1439	4	Bacteria;Bacteroidetes;Bacteroidia;Bacteroidales;Porphyromonadaceae;Dysgonomonas
Otu1120	1	Bacteria;Proteobacteria;Betaproteobacteria;Neisseriales;Neisseriaceae
Otu1389	4	Bacteria;Firmicutes;Clostridia;Clostridiales;Mogibacteriaceae
Otu401	3	Bacteria;Bacteroidetes;Bacteroidia;Bacteroidales;Porphyromonadaceae;Dysgonomonas
Otu1380	13	Bacteria;Firmicutes;Clostridia;Clostridiales;Ruminococcaceae
Otu1383	2	Bacteria;Bacteroidetes;Bacteroidia;Bacteroidales;Prevotellaceae;Prevotella;Prevotella_copri
Otu1382	9	Bacteria;Firmicutes;Erysipelotrichi;Erysipelotrichales;Erysipelotrichaceae;Erysipelothrix
Otu1549	1	Bacteria;Firmicutes;Bacilli;Bacillales;Paenibacillaceae;Ammoniphilus
Otu1545	12	Bacteria;Proteobacteria;Gammaproteobacteria
Otu1544	35	Bacteria;Proteobacteria;Gammaproteobacteria;Enterobacteriales;Enterobacteriaceae
Otu1543	6057	Bacteria;Proteobacteria;Gammaproteobacteria;Xanthomonadales;Xanthomonadaceae;Wohlfahrtiimonas
Otu1542	2	Bacteria;Tenericutes;Mollicutes;Acholeplasmatales;Acholeplasmataceae;Acholeplasma
Otu1540	2	Bacteria;Firmicutes;Clostridia;Clostridiales;Lachnospiraceae
Otu149	65	Bacteria;Firmicutes;Bacilli;Bacillales;Staphylococcaceae
Otu148	27	Bacteria;Proteobacteria;Betaproteobacteria;Burkholderiales;Comamonadaceae
Otu1550	1	Bacteria;Firmicutes;Clostridia;Clostridiales;Ruminococcaceae;Ruminococcus
Otu1632	2	Bacteria
Otu1552	229	Bacteria;Firmicutes;Bacilli;Bacillales;Planococcaceae
Otu1095	4	Bacteria;Bacteroidetes;Bacteroidia;Bacteroidales;Prevotellaceae;Prevotella;Prevotella_copri
Otu1096	6	Bacteria;Bacteroidetes;Flavobacteriia;Flavobacteriales;Flavobacteriaceae
Otu669	9	Bacteria;Actinobacteria;Coriobacteriia;Coriobacteriales;Coriobacteriaceae
Otu599	6	Bacteria;Firmicutes;Clostridia;Clostridiales;Tissierellaceae;ph2
Otu593	2	Bacteria;Chloroflexi;Ellin6529
Otu590	1	Bacteria;Firmicutes;Clostridia;Clostridiales
Otu144	255	Bacteria;Bacteroidetes;Flavobacteriia;Flavobacteriales;Weeksellaceae
Otu147	18	Bacteria;Firmicutes;Clostridia;Clostridiales;Ruminococcaceae;Oscillospira
Otu146	4	Bacteria;Firmicutes;Clostridia;Clostridiales;Tissierellaceae;Tepidimicrobium
Otu1165	1	Bacteria;Firmicutes;Clostridia;Clostridiales;Dehalobacteriaceae
Otu444	1	Bacteria;Bacteroidetes;Flavobacteriia;Flavobacteriales;Flavobacteriaceae;Flavobacterium
Otu447	13	Bacteria;Bacteroidetes;Bacteroidia;Bacteroidales;Paraprevotellaceae;CF231
Otu1168	3	Bacteria;Firmicutes;Clostridia;Clostridiales;Lachnospiraceae
Otu442	1	Bacteria;Bacteroidetes;Bacteroidia;Bacteroidales;Prevotellaceae;Prevotella
Otu443	67	Bacteria;Actinobacteria;Actinobacteria;Actinomycetales;Microbacteriaceae;Pseudoclavibacter;Pseudoclavibacter_bifida
Otu1364	8	Bacteria;Proteobacteria;Gammaproteobacteria
Otu1368	2	Bacteria;Tenericutes;Mollicutes;Acholeplasmatales;Acholeplasmataceae;Acholeplasma
Otu130	9	Bacteria;Proteobacteria;Gammaproteobacteria;Aeromonadales;Succinivibrionaceae
Otu131	555	Bacteria;Firmicutes;Bacilli;Lactobacillales;Aerococcaceae;Facklamia
Otu132	172	Bacteria;Bacteroidetes
Otu133	9	Bacteria;Firmicutes;Clostridia;Clostridiales;Ruminococcaceae;Oscillospira
Otu134	240	Bacteria;Proteobacteria;Epsilonproteobacteria;Campylobacterales;Campylobacteraceae;Arcobacter;Arcobacter_cryaerophilus
Otu135	20	Bacteria;Proteobacteria;Alphaproteobacteria;Sphingomonadales;Sphingomonadaceae;Novosphingobium
Otu136	9	Bacteria;Bacteroidetes;Sphingobacteriia;Sphingobacteriales;Sphingobacteriaceae;Sphingobacterium;Sphingobacterium_faecium
Otu137	17	Bacteria;Cyanobacteria;Chloroplast;Streptophyta
Otu138	28	Bacteria;Bacteroidetes;Bacteroidia;Bacteroidales;Porphyromonadaceae
Otu139	34	Bacteria;Proteobacteria;Gammaproteobacteria
Otu919	1	Bacteria;Bacteroidetes;Bacteroidia;Bacteroidales;Paraprevotellaceae;YRC22
Otu917	2	Bacteria;Firmicutes;Clostridia;Clostridiales;Clostridiaceae;Clostridium
Otu913	29	Bacteria;Bacteroidetes;Flavobacteriia;Flavobacteriales;Flavobacteriaceae
Otu910	1	Bacteria;Firmicutes;Clostridia;Clostridiales
Otu624	1	Bacteria;Firmicutes;Clostridia;Clostridiales;Ruminococcaceae;Ruminococcus
Otu625	154	Bacteria;Bacteroidetes;Sphingobacteriia;Sphingobacteriales;Sphingobacteriaceae
Otu627	2	Bacteria;Firmicutes;Clostridia;Clostridiales;Lachnospiraceae;Lachnospira
Otu621	102	Bacteria;Bacteroidetes;Sphingobacteriia;Sphingobacteriales;Sphingobacteriaceae;Sphingobacterium
Otu623	7	Bacteria;Firmicutes;Clostridia;Clostridiales;Lachnospiraceae;Coprococcus
Otu628	2	Bacteria;Proteobacteria;Alphaproteobacteria
Otu1943	10	Bacteria;Proteobacteria;Betaproteobacteria;Burkholderiales;Alcaligenaceae
Otu1940	25	Bacteria;Firmicutes;Bacilli;Lactobacillales
Otu1945	2	Bacteria;Firmicutes;Clostridia;Clostridiales;Clostridiaceae
Otu1948	1089	Bacteria;Proteobacteria;Alphaproteobacteria;Rhizobiales
Otu829	19	Bacteria;Bacteroidetes;Bacteroidia;Bacteroidales;Porphyromonadaceae;Dysgonomonas
Otu243	3	Bacteria;Firmicutes;Clostridia;Clostridiales
Otu821	3	Bacteria;Spirochaetes;Spirochaetes;Sphaerochaetales;Sphaerochaetaceae;Sphaerochaeta
Otu826	2	Bacteria;Bacteroidetes;Bacteroidia;Bacteroidales;Bacteroidaceae;Bacteroides
Otu824	4	Bacteria;Firmicutes;Clostridia;Clostridiales;Lachnospiraceae
Otu825	6	Bacteria;Firmicutes;Bacilli;Lactobacillales;Aerococcaceae
Otu241	483	Bacteria;Actinobacteria;Actinobacteria;Actinomycetales;Microbacteriaceae
Otu246	3	Bacteria;Firmicutes;Clostridia;Clostridiales;Tissierellaceae;Helcococcus
Otu247	15	Bacteria;Firmicutes;Clostridia;Clostridiales;Clostridiaceae;02d06
Otu244	8	Bacteria;Firmicutes;Bacilli;Bacillales;Paenibacillaceae;Paenibacillus
Otu245	4	Bacteria;Proteobacteria;Gammaproteobacteria;Aeromonadales;Succinivibrionaceae
Otu1897	2	Bacteria;Proteobacteria;Gammaproteobacteria
Otu2037	3	Bacteria
Otu2034	2	Bacteria
Otu2032	1	Bacteria;Verrucomicrobia;Opitutae;Opitutales;Opitutaceae
Otu1769	4	Bacteria;Actinobacteria;Actinobacteria;Actinomycetales;Brevibacteriaceae;Brevibacterium
Otu1763	1	Bacteria;Firmicutes;Clostridia;Clostridiales;Lachnospiraceae
Otu1766	1	Bacteria;Synergistetes;Synergistia;Synergistales;Dethiosulfovibrionaceae
Otu1420	6	Bacteria;Firmicutes;Clostridia;Clostridiales;Lachnospiraceae;Dorea
Otu1426	2	Bacteria;Bacteroidetes;Bacteroidia;Bacteroidales
Otu2019	1	Bacteria;Cyanobacteria;4C0d-2;YS2
Otu1398	1	Bacteria;Firmicutes;Clostridia;Clostridiales;Ruminococcaceae
Otu1391	1	Bacteria;Bacteroidetes;Bacteroidia;Bacteroidales;Rikenellaceae;Blvii28
Otu1394	2	Bacteria;Proteobacteria;Gammaproteobacteria;Xanthomonadales;Xanthomonadaceae;Ignatzschineria
Otu29	5467	Bacteria;Proteobacteria;Gammaproteobacteria;Pasteurellales
Otu28	8432	Bacteria;Proteobacteria;Gammaproteobacteria;Xanthomonadales;Xanthomonadaceae;Wohlfahrtiimonas
Otu25	328	Bacteria;Firmicutes;Bacilli;Lactobacillales;Lactobacillaceae;Lactobacillus
Otu24	6309	Bacteria;Proteobacteria;Gammaproteobacteria
Otu27	7072	Bacteria;Proteobacteria;Gammaproteobacteria;Pseudomonadales;Moraxellaceae;Acinetobacter
Otu26	7	Bacteria;Bacteroidetes;Bacteroidia;Bacteroidales;Prevotellaceae;Prevotella
Otu21	792	Bacteria;Firmicutes;Bacilli;Lactobacillales;Lactobacillaceae;Lactobacillus
Otu20	225	Bacteria;Bacteroidetes;Bacteroidia;Bacteroidales;Bacteroidaceae;Bacteroides;Bacteroides_coprosuis
Otu23	11000	Bacteria;Proteobacteria;Gammaproteobacteria;Xanthomonadales;Xanthomonadaceae;Wohlfahrtiimonas
Otu22	3037	Bacteria;Proteobacteria;Gammaproteobacteria;Pseudomonadales;Pseudomonadaceae
Otu1087	1	Bacteria;Cyanobacteria;4C0d-2;YS2
Otu1081	1	Bacteria;Firmicutes;Clostridia;Clostridiales;Tissierellaceae
Otu1088	2	Bacteria;Firmicutes;Clostridia;Clostridiales;Lachnospiraceae
Otu588	3	Bacteria;Firmicutes;Clostridia;Clostridiales;Clostridiaceae;Clostridium
Otu581	6	Bacteria;Firmicutes;Clostridia;Clostridiales;Ruminococcaceae
Otu583	4	Bacteria;Actinobacteria;Coriobacteriia;Coriobacteriales;Coriobacteriaceae
Otu582	1	Bacteria;Firmicutes;Clostridia;Clostridiales;Veillonellaceae
Otu585	1	Bacteria;Proteobacteria;Betaproteobacteria;Burkholderiales;Burkholderiaceae;Burkholderia
Otu586	2	Bacteria;Firmicutes;Clostridia;Clostridiales;Lachnospiraceae
Otu1176	3	Bacteria;Spirochaetes;Spirochaetes;Sphaerochaetales;Sphaerochaetaceae;Sphaerochaeta
Otu453	7	Bacteria;Bacteroidetes;Bacteroidia;Bacteroidales;Paraprevotellaceae;CF231
Otu452	80	Bacteria;Proteobacteria;Betaproteobacteria;Burkholderiales;Alcaligenaceae
Otu451	39	Bacteria;Proteobacteria;Alphaproteobacteria;Rhizobiales;Hyphomicrobiaceae;Devosia
Otu450	7	Bacteria;Firmicutes;Erysipelotrichi;Erysipelotrichales;Erysipelotrichaceae;Bulleidia
Otu454	1	Bacteria;Proteobacteria;Alphaproteobacteria;Sphingomonadales;Sphingomonadaceae;Sphingomonas
Otu1374	142	Bacteria;Firmicutes;Bacilli;Bacillales
Otu1377	29	Bacteria;Proteobacteria;Gammaproteobacteria;Xanthomonadales;Xanthomonadaceae;Stenotrophomonas
Otu1370	204	Bacteria;Bacteroidetes;Bacteroidia;Bacteroidales;Bacteroidaceae;Bacteroides;Bacteroides_coprosuis
Otu1373	5	Bacteria;Proteobacteria;Gammaproteobacteria;Pseudomonadales;Pseudomonadaceae
Otu1179	1	Bacteria;Bacteroidetes;Cytophagia;Cytophagales;Cytophagaceae;Rudanella
Otu129	173	Bacteria;Proteobacteria;Alphaproteobacteria;Rhodobacterales;Rhodobacteraceae
Otu128	65	Bacteria;Firmicutes;Clostridia;Clostridiales;Tissierellaceae;GW-34
Otu127	218	Bacteria;Bacteroidetes;Sphingobacteriia;Sphingobacteriales;Sphingobacteriaceae;Sphingobacterium
Otu126	44	Bacteria;Bacteroidetes;Bacteroidia;Bacteroidales;Prevotellaceae;Prevotella;Prevotella_stercorea
Otu125	295	Bacteria;Bacteroidetes;Flavobacteriia;Flavobacteriales;Weeksellaceae
Otu124	361	Bacteria;Proteobacteria;Betaproteobacteria;Burkholderiales;Alcaligenaceae
Otu123	695	Bacteria;Bacteroidetes;Sphingobacteriia;Sphingobacteriales;Sphingobacteriaceae
Otu122	273	Bacteria;Proteobacteria;Deltaproteobacteria;Bdellovibrionales;Bacteriovoracaceae
Otu121	383	Bacteria;Proteobacteria;Betaproteobacteria;Burkholderiales;Alcaligenaceae;Achromobacter
Otu120	8	Bacteria;Bacteroidetes;Bacteroidia;Bacteroidales
Otu908	6	Bacteria;Bacteroidetes;Bacteroidia;Bacteroidales;Porphyromonadaceae;Dysgonomonas
Otu905	7	Bacteria;Firmicutes;Clostridia
Otu901	4	Bacteria;Bacteroidetes;Sphingobacteriia;Sphingobacteriales;Sphingobacteriaceae
Otu900	1	Archaea;Euryarchaeota;Thermoplasmata;E2;Methanomassiliicoccaceae;vadinCA11
Otu903	2	Bacteria;Bacteroidetes;Bacteroidia;Bacteroidales;S24-7
Otu1526	107	Bacteria;Firmicutes;Bacilli
Otu633	1	Bacteria;Bacteroidetes;Bacteroidia;Bacteroidales;Porphyromonadaceae;Porphyromonas
Otu637	19	Bacteria;Firmicutes;Bacilli;Bacillales;Staphylococcaceae
Otu636	5	Bacteria;Firmicutes;Erysipelotrichi;Erysipelotrichales;Erysipelotrichaceae
Otu635	1	Bacteria;Bacteroidetes;Bacteroidia;Bacteroidales
Otu639	1	Bacteria;Proteobacteria;Deltaproteobacteria;Bdellovibrionales;Bacteriovoracaceae
Otu638	23	Bacteria;Actinobacteria;Actinobacteria;Actinomycetales;Corynebacteriaceae;Corynebacterium
Otu1950	102	Bacteria;Firmicutes;Bacilli;Bacillales
Otu1958	18	Bacteria;Proteobacteria;Gammaproteobacteria;Pseudomonadales;Moraxellaceae;Alkanindiges
Otu833	2	Bacteria;Firmicutes;Erysipelotrichi;Erysipelotrichales;Erysipelotrichaceae;p-75-a5
Otu835	2	Bacteria;Fibrobacteres;Fibrobacteria;Fibrobacterales;Fibrobacteraceae;Fibrobacter
Otu836	23	Bacteria;Firmicutes;Erysipelotrichi;Erysipelotrichales;Erysipelotrichaceae;Erysipelothrix
Otu1885	3	Bacteria;Bacteroidetes;Bacteroidia;Bacteroidales;Porphyromonadaceae;Dysgonomonas
Otu730	45	Bacteria;Actinobacteria;Actinobacteria;Actinomycetales;Jonesiaceae
Otu2041	442	Bacteria;Bacteroidetes;Flavobacteriia;Flavobacteriales;Flavobacteriaceae;Myroides;Myroides_odoratimimus
Otu734	2	Bacteria;Bacteroidetes;Sphingobacteriia;Sphingobacteriales;Sphingobacteriaceae;Pedobacter
Otu2045	1	Bacteria;Tenericutes;Mollicutes;RF39
Otu2044	6	Bacteria;Firmicutes;Clostridia;Clostridiales;Ruminococcaceae
Otu735	1	Bacteria;Firmicutes;Clostridia;Clostridiales
Otu1775	3	Bacteria;Actinobacteria;Coriobacteriia;Coriobacteriales;Coriobacteriaceae
Otu1411	9	Bacteria;Firmicutes;Clostridia;Clostridiales;Ruminococcaceae
Otu1410	3	Bacteria;Firmicutes;Bacilli;Bacillales;Bacillaceae
Otu1413	3508	Bacteria;Bacteroidetes;Flavobacteriia;Flavobacteriales;Flavobacteriaceae;Myroides;Myroides_odoratimimus
Otu2009	3	Bacteria;Firmicutes;Clostridia;Clostridiales;Clostridiaceae;Clostridium
Otu1569	153	Bacteria;Proteobacteria;Gammaproteobacteria;Pseudomonadales;Moraxellaceae;Acinetobacter
Otu1568	4	Bacteria;Firmicutes;Bacilli;Bacillales;Bacillaceae;Natronobacillus
Otu38	1761	Bacteria;Firmicutes;Clostridia;Clostridiales;Tissierellaceae;Peptoniphilus
Otu39	104	Bacteria;Bacteroidetes;Bacteroidia;Bacteroidales;Prevotellaceae;Prevotella
Otu36	147	Bacteria;Proteobacteria;Gammaproteobacteria;Alteromonadales;Shewanellaceae;Shewanella;Shewanella_algae
Otu37	2113	Bacteria;Proteobacteria;Alphaproteobacteria;Caulobacterales;Caulobacteraceae;Brevundimonas;Brevundimonas_diminuta
Otu34	1219	Bacteria;Bacteroidetes;Sphingobacteriia;Sphingobacteriales;Sphingobacteriaceae
Otu35	687	Bacteria;Bacteroidetes;Bacteroidia;Bacteroidales;Porphyromonadaceae
Otu32	1986	Bacteria;Proteobacteria;Betaproteobacteria;Neisseriales;Neisseriaceae;Vitreoscilla
Otu33	4015	Bacteria;Bacteroidetes;Flavobacteriia;Flavobacteriales;Weeksellaceae;Wautersiella
Otu30	1082	Bacteria;Bacteroidetes;Flavobacteriia;Flavobacteriales;Weeksellaceae
Otu31	2	Bacteria;Bacteroidetes;Bacteroidia;Bacteroidales;Prevotellaceae;Prevotella
Otu1100	1	Bacteria;Tenericutes;Mollicutes;RF39
Otu426	2	Bacteria;Firmicutes;Clostridia;Clostridiales;Ruminococcaceae;Ruminococcus
Otu425	42	Bacteria;Proteobacteria;Alphaproteobacteria;Rhizobiales;Hyphomicrobiaceae;Devosia
Otu1184	1	Bacteria;Firmicutes;Clostridia;Clostridiales;Lachnospiraceae;Blautia
Otu423	8	Bacteria;Firmicutes;Clostridia;Clostridiales;Ruminococcaceae;Faecalibacterium;Faecalibacterium_prausnitzii
Otu1345	3	Bacteria;Proteobacteria;Betaproteobacteria;Burkholderiales;Comamonadaceae
Otu352	6	Bacteria;Firmicutes;Clostridia;Clostridiales;Lachnospiraceae;Dorea;Dorea_formicigenerans
Otu1349	1	Bacteria;Firmicutes;Clostridia;Clostridiales;Lachnospiraceae
Otu421	5	Bacteria;Tenericutes;RF3;ML615J-28
Otu482	5	Bacteria;Bacteroidetes;Bacteroidia;Bacteroidales;S24-7
Otu484	1	Bacteria;Bacteroidetes;Bacteroidia;Bacteroidales;Paraprevotellaceae;Prevotella
Otu486	5	Bacteria;Firmicutes;Clostridia;Clostridiales;Ruminococcaceae
Otu488	1	Bacteria;Proteobacteria;Gammaproteobacteria;Pseudomonadales;Pseudomonadaceae
Otu489	17	Bacteria;Firmicutes;Clostridia;Clostridiales;Peptococcaceae;Peptococcus
Otu334	6	Bacteria;Firmicutes;Clostridia;Clostridiales;Mogibacteriaceae
Otu335	6	Bacteria;Firmicutes;Clostridia;Clostridiales;Christensenellaceae
Otu333	3	Bacteria;Firmicutes;Clostridia;Clostridiales;Ruminococcaceae
Otu330	110	Bacteria;Firmicutes;Clostridia;Clostridiales;Clostridiaceae;Clostridium
Otu331	1	Bacteria;Cyanobacteria;4C0d-2;YS2
Otu159	31	Bacteria;Bacteroidetes;Bacteroidia;Bacteroidales;Paraprevotellaceae;Prevotella
Otu152	2	Bacteria;Bacteroidetes;Bacteroidia;Bacteroidales;S24-7
Otu153	200	Bacteria;Firmicutes;Bacilli;Lactobacillales;Lactobacillaceae
Otu150	17	Bacteria;Tenericutes;Mollicutes;Acholeplasmatales;Acholeplasmataceae;Acholeplasma
Otu151	6	Bacteria;Proteobacteria;Alphaproteobacteria
Otu156	22	Bacteria;Firmicutes;Clostridia;Clostridiales;Ruminococcaceae;Ruminococcus;Ruminococcus_bromii
Otu157	12	Bacteria;Firmicutes;Clostridia;Clostridiales;Clostridiaceae;SMB53
Otu154	77	Bacteria;Proteobacteria;Gammaproteobacteria;Pseudomonadales;Pseudomonadaceae
Otu155	129	Bacteria;Firmicutes;Clostridia;Clostridiales;Tissierellaceae
Otu935	10	Bacteria;Firmicutes;Clostridia;Clostridiales;Lachnospiraceae;Blautia;Blautia_producta
Otu804	7	Bacteria;Firmicutes;Clostridia;Clostridiales
Otu805	8	Bacteria;Proteobacteria;Gammaproteobacteria;Aeromonadales;Succinivibrionaceae;Succinivibrio
Otu809	7	Bacteria;Bacteroidetes;Sphingobacteriia;Sphingobacteriales;Sphingobacteriaceae
Otu1740	35	Bacteria;Firmicutes;Bacilli;Lactobacillales
Otu1987	2	Archaea;Euryarchaeota;Thermoplasmata;E2;Methanomassiliicoccaceae
Otu1983	1	Bacteria;Firmicutes;Clostridia;Clostridiales;Lachnospiraceae;Dorea
Otu215	36	Bacteria;Proteobacteria;Deltaproteobacteria;Bdellovibrionales;Bacteriovoracaceae
Otu214	25	Bacteria;Firmicutes;Clostridia;Clostridiales;Lachnospiraceae;Dorea
Otu1408	5	Bacteria;Firmicutes;Clostridia;Clostridiales;Tissierellaceae;Peptoniphilus
Otu1409	10	Bacteria;Firmicutes;Clostridia;Clostridiales;Lachnospiraceae;Roseburia
Otu1407	80	Bacteria;Bacteroidetes;Flavobacteriia;Flavobacteriales;Flavobacteriaceae;Myroides;Myroides_odoratimimus
Otu217	3	Bacteria;Firmicutes;Clostridia;Clostridiales;Mogibacteriaceae;Mogibacterium
Otu216	482	Bacteria;Actinobacteria;Actinobacteria;Actinomycetales;Microbacteriaceae;Leucobacter
Otu1576	5	Bacteria;Firmicutes;Clostridia;Clostridiales;Tissierellaceae;Gallicola
Otu1571	3	Bacteria;Bacteroidetes;Bacteroidia;Bacteroidales;Porphyromonadaceae;Dysgonomonas
Otu2057	67	Bacteria;Firmicutes;Bacilli
Otu211	3	Archaea;Euryarchaeota;Thermoplasmata;E2;Methanomassiliicoccaceae;vadinCA11
Otu210	162	Bacteria;Bacteroidetes;Bacteroidia;Bacteroidales;Bacteroidaceae;Bacteroides;Bacteroides_coprosuis
Otu213	2	Bacteria;Firmicutes;Clostridia;Clostridiales;Ruminococcaceae
Otu212	1	Bacteria;Bacteroidetes;Bacteroidia;Bacteroidales;S24-7
Otu1194	9	Bacteria;Firmicutes;Clostridia;Clostridiales;Lachnospiraceae
Otu1192	2	Bacteria;Bacteroidetes;Bacteroidia;Bacteroidales;Porphyromonadaceae;Dysgonomonas
Otu1358	2	Bacteria
Otu1353	30	Bacteria;Proteobacteria;Alphaproteobacteria;Rhizobiales;Hyphomicrobiaceae;Devosia
Otu1351	2	Bacteria;Actinobacteria;Actinobacteria;Actinomycetales
Otu329	7	Bacteria;Bacteroidetes;Bacteroidia;Bacteroidales;Marinilabiaceae
Otu328	924	Bacteria;Firmicutes;Bacilli;Lactobacillales;Carnobacteriaceae;Trichococcus
Otu499	2	Bacteria;Firmicutes;Clostridia;Clostridiales
Otu498	33	Bacteria;Firmicutes;Bacilli;Bacillales;Bacillaceae
Otu496	2	Bacteria;Firmicutes;Clostridia;Clostridiales;Tissierellaceae
Otu494	14	Bacteria;Proteobacteria;Betaproteobacteria;Burkholderiales;Alcaligenaceae
Otu493	5	Bacteria;Firmicutes;Clostridia;Clostridiales;Lachnospiraceae;Butyrivibrio
Otu492	4	Bacteria;Tenericutes;RF3;ML615J-28
Otu491	4564	Bacteria;Proteobacteria;Gammaproteobacteria;Xanthomonadales;Xanthomonadaceae;Wohlfahrtiimonas
Otu924	2	Bacteria;Firmicutes;Clostridia;Clostridiales
Otu923	4	Bacteria;Firmicutes;Bacilli;Lactobacillales;Lactobacillaceae;Pediococcus
Otu922	2	Bacteria;Firmicutes;Clostridia;Clostridiales;Clostridiaceae;Clostridium
Otu141	28	Bacteria;Firmicutes;Clostridia;Clostridiales;Mogibacteriaceae;Mogibacterium
Otu140	35	Bacteria;Firmicutes;Clostridia;Clostridiales;Clostridiaceae;Clostridium;Clostridium_butyricum
Otu143	16	Bacteria;Firmicutes;Clostridia;Clostridiales;Clostridiaceae;Clostridium
Otu142	8	Bacteria;Bacteroidetes;Bacteroidia;Bacteroidales;Prevotellaceae;Prevotella
Otu145	17	Bacteria;Proteobacteria;Alphaproteobacteria;Caulobacterales;Caulobacteraceae;Asticcacaulis
Otu1975	1	Bacteria;Firmicutes;Clostridia;Clostridiales;Ruminococcaceae
Otu813	1	Bacteria;Tenericutes;Mollicutes;RF39
Otu817	8	Bacteria;Tenericutes;Mollicutes;Acholeplasmatales;Acholeplasmataceae;Acholeplasma
Otu816	648	Bacteria;Firmicutes;Bacilli;Bacillales;Planococcaceae
Otu815	3	Bacteria;Bacteroidetes;Bacteroidia;Bacteroidales;Porphyromonadaceae;Parabacteroides
Otu814	24	Bacteria;Bacteroidetes;Bacteroidia;Bacteroidales;Bacteroidaceae;Bacteroides;Bacteroides_coprosuis
Otu1502	61	Bacteria;Firmicutes;Bacilli;Lactobacillales
Otu1500	4	Bacteria;Firmicutes;Bacilli;Bacillales;Bacillaceae
Otu1507	4	Bacteria;Proteobacteria;Alphaproteobacteria;Rhizobiales
Otu11	138	Bacteria;Firmicutes;Bacilli;Bacillales;Planococcaceae;Sporosarcina
Otu1505	4	Bacteria;Firmicutes;Clostridia;Clostridiales;Lachnospiraceae;Anaerostipes
Otu578	4	Bacteria;Firmicutes;Clostridia;Clostridiales;Lachnospiraceae
Otu579	79	Bacteria;Proteobacteria;Alphaproteobacteria;Rhodobacterales;Rhodobacteraceae
Otu1019	2	Bacteria;Firmicutes;Clostridia;Clostridiales;Lachnospiraceae;Coprococcus
Otu1750	1	Bacteria;Firmicutes;Clostridia;Clostridiales;Ruminococcaceae
Otu1757	4	Bacteria;Proteobacteria;Gammaproteobacteria;Pseudomonadales;Pseudomonadaceae
Otu1754	5	Bacteria;Proteobacteria;Gammaproteobacteria;Pseudomonadales;Pseudomonadaceae;Pseudomonas;Pseudomonas_viridiflava
Otu2060	2	Bacteria;Actinobacteria;Thermoleophilia;Solirubrobacterales
Otu1991	1	Bacteria;Bacteroidetes;Bacteroidia;Bacteroidales;Prevotellaceae;Prevotella
Otu206	49	Bacteria;Bacteroidetes;Bacteroidia;Bacteroidales;RF16
Otu208	12	Bacteria;Firmicutes;Bacilli;Turicibacterales;Turicibacteraceae;Turicibacter
Otu974	3	Bacteria;Firmicutes;Clostridia;Clostridiales;Clostridiaceae;Clostridium
Otu207	136	Bacteria;Proteobacteria;Betaproteobacteria;Burkholderiales;Alcaligenaceae
Otu204	8	Bacteria;Proteobacteria;Alphaproteobacteria;Caulobacterales;Caulobacteraceae;Caulobacter
Otu205	2	Bacteria;Bacteroidetes;Bacteroidia;Bacteroidales;Bacteroidaceae;Bacteroides
Otu202	5	Bacteria;Tenericutes;Mollicutes;Acholeplasmatales;Acholeplasmataceae
Otu203	19	Bacteria;Firmicutes;Erysipelotrichi;Erysipelotrichales;Erysipelotrichaceae;Bulleidia;Bulleidia_p-1630-c5
Otu14	7113	Bacteria;Firmicutes;Bacilli;Lactobacillales;Streptococcaceae;Streptococcus;Streptococcus_luteciae
Otu15	1597	Bacteria;Firmicutes;Bacilli;Bacillales;Staphylococcaceae;Staphylococcus
Otu16	8163	Bacteria;Bacteroidetes;Flavobacteriia;Flavobacteriales;Flavobacteriaceae;Myroides;Myroides_odoratimimus
Otu17	312	Bacteria;Proteobacteria;Gammaproteobacteria;Pseudomonadales;Pseudomonadaceae;Pseudomonas
Otu10	15921	Bacteria;Bacteroidetes;Bacteroidia;Bacteroidales;Porphyromonadaceae;Dysgonomonas
Otu200	182	Bacteria;Actinobacteria;Actinobacteria;Actinomycetales;Dietziaceae;Dietzia
Otu12	8452	Bacteria;Bacteroidetes;Flavobacteriia;Flavobacteriales;Flavobacteriaceae
Otu13	42	Bacteria;Spirochaetes;Spirochaetes;Spirochaetales;Spirochaetaceae;Treponema
Otu973	6	Bacteria;Actinobacteria;Coriobacteriia;Coriobacteriales;Coriobacteriaceae
Otu18	8911	Bacteria;Proteobacteria;Betaproteobacteria;Burkholderiales;Comamonadaceae;Comamonas
Otu19	334	Bacteria;Proteobacteria;Gammaproteobacteria;Oceanospirillales;Halomonadaceae;Halomonas
