# Supplementary material for: The gut bacteria across life stages in the synanthropic fly Chrysomya megacephala
Source: BMC Microbiol. 2018 Oct 11;18:131. doi: 10.1186/s12866-018-1272-y (PMC6180576; doi:10.1186/s12866-018-1272-y)
Supplement: Supplementary file 4 — Table S3. Numbers OTU that belong to core genera. (XLSX 9 kb) [file 12866_2018_1272_MOESM4_ESM.xlsx]

## Sheet: Sheet1
ID	OUT counts
Acinetobacter	12
Alcaligenes	3
Bacteroides	20
Brevundimonas	1
Comamonas	2
Commensalibacter	1
Dysgonomonas	16
Enterococcus	1
Facklamia	3
Ignatzschineria	4
Lactobacillus	6
Lactococcus	3
Myroides	12
Peptoniphilus	3
Prevotella	57
Proteus	1
Providencia	2
Pseudidiomarina	1
Staphylococcus	1
Stenotrophomonas	3
Streptococcus	4
Unclassified	NA
Vagococcus	1
Vitreoscilla	2
Wautersiella	5
Wohlfahrtiimonas	4
Yersinia	1
Others(<0.5%)	NA
