# Supplementary material for: The gut bacteria across life stages in the synanthropic fly Chrysomya megacephala
Source: BMC Microbiol. 2018 Oct 11;18:131. doi: 10.1186/s12866-018-1272-y (PMC6180576; doi:10.1186/s12866-018-1272-y)
Supplement: Supplementary file 6 — Table S5. Relative abundance of 1-d-Larvae and 5-d-Larvae at genus level. (XLSX 21 kb) [file 12866_2018_1272_MOESM6_ESM.xlsx]

## Sheet: Genus.CM1L-CM5L.differentially_
Genus	mean(1-d-Larvae)	variance(1-d-Larvae)	std.err(1-d-Larvae)	mean(5-d-Larvae)	variance(5-d-Larvae)	std.err(5-d-Larvae)	p-vlaue	FDR
02d06	0.011722	0	0.003885	0	0	0	0.03894	0.124318
Acholeplasma	0.049867	9e-06	0.017227	0.109069	3.2e-05	0.03259	0.135966	0.255146
Achromobacter	0	0	0	0.064666	2e-05	0.026127	0.05447	0.137991
Acinetobacter	23.3882	0.036265	1.09947	0.078586	2e-05	0.025689	0.002154	0.081852
Actinomyces	0	0	0	0.009237	0	0.002978	0.038222	0.124318
Aequorivita	0	0	0	0.002381	0	0.002381	0.501654	0.640768
Aerococcus	0.264072	7e-06	0.014744	0.012938	1e-06	0.005226	0.004308	0.093545
Aeromicrobium	0	0	0	0.001164	0	0.001164	1	1
Agrobacterium	0	0	0	0.00119	0	0.00119	1	1
Akkermansia	0.001318	0	0.001318	0.003519	0	0.002017	0.411872	0.585089
Alcaligenes	0.071811	3e-06	0.010648	1.16798	0.010565	0.593427	0.089231	0.18476
Alkaliphilus	0.001318	0	0.001318	0.001164	0	0.001164	1	1
Anaerococcus	0.039167	1e-06	0.005954	0.009367	0	0.00246	0.023	0.10925
Anaerospora	0	0	0	0.026937	2e-06	0.008541	0.03535	0.124318
Anaerostipes	0.00652	0	0.001284	0.001138	0	0.001138	0.036068	0.124318
Anaerovibrio	0.002633	0	0.001317	0	0	0	0.222041	0.362906
Arcobacter	0.151108	2.5e-05	0.028604	0.002329	0	0.001165	0.018667	0.105088
Arthrobacter	0.01038	1e-06	0.004598	0.024634	4e-06	0.011287	0.256761	0.400787
Asticcacaulis	0	0	0	0.001164	0	0.001164	1	1
B-42	0	0	0	0.001164	0	0.001164	1	1
BD2-13	0	0	0	0.062285	1.7e-05	0.023567	0.045615	0.128048
Bacteroides	0.683423	1.9e-05	0.024995	0.045436	2e-06	0.008844	0.000718	0.054568
Bifidobacterium	0	0	0	0.005848	0	0.001217	0.021564	0.10925
Bilophila	0	0	0	0.001164	0	0.001164	1	1
Blautia	0.039235	3e-06	0.010535	0.007065	0	0.003611	0.041094	0.124318
Blvii28	0	0	0	0.001164	0	0.001164	1	1
Brevibacterium	0	0	0	0.003545	0	0.002062	0.108462	0.214107
Brevundimonas	0.002601	0	0.001301	0.159866	0.00011	0.060601	0.049043	0.132696
Brochothrix	0	0	0	0.001164	0	0.001164	1	1
Brumimicrobium	0	0	0	0.044872	2.1e-05	0.02628	0.12065	0.232137
Bulleidia	0.031135	5e-06	0.013411	0.002277	0	0.002277	0.068778	0.156034
Burkholderia	0	0	0	0.001164	0	0.001164	1	1
Butyrivibrio	0.006585	0	0.003486	0	0	0	0.08012	0.171525
CF231	0.039384	6e-06	0.013811	0	0	0	0.041812	0.124318
Caldicoprobacter	0	0	0	0.001138	0	0.001138	1	1
Campylobacter	0.010377	1e-06	0.004598	0	0	0	0.064051	0.150819
Candidatus_Endobugula	0	0	0	0.001164	0	0.001164	1	1
Carnobacterium	0.003954	0	0.003954	0.005874	0	0.00242	0.752427	0.914951
Catenibacterium	0.014332	0	0.003373	0.001164	0	0.001164	0.028598	0.124197
Caulobacter	0	0	0	0.002303	0	0.001152	0.501654	0.640768
Clostridium	0.020949	1e-06	0.005344	0.039562	1e-06	0.006442	0.064769	0.150819
Collinsella	0.009065	1e-06	0.005598	0.005796	0	0.003033	0.677718	0.830751
Comamonas	10.5831	0.017552	0.764903	0.316542	0.000248	0.090959	0.005744	0.09701
Commensalibacter	0	0	0	0.00471	0	0.00316	0.169803	0.303648
Coprococcus	0.028745	0	0.003511	0	0	0	0.012923	0.103384
Corynebacterium	0.15534	3e-06	0.010445	0.079463	6e-06	0.014127	0.024462	0.112673
Dehalobacterium	0.003857	0	0.003857	0	0	0	0.331103	0.488618
Desulfovibrio	0.022225	0	0.002699	0.005926	1e-06	0.0043	0.034632	0.124318
Devosia	0	0	0	0.05297	1.6e-05	0.023041	0.061778	0.149052
Dialister	0.009124	0	0.001224	0	0	0	0.013641	0.103672
Dietzia	0	0	0	0.294708	0.000321	0.103494	0.04253	0.124318
Dorea	0.029973	1e-06	0.004445	0.004657	0	0.001165	0.017231	0.104764
Dysgonomonas	0.065121	4e-06	0.011852	9.124	0.385084	3.58276	0.053034	0.137991
Enterococcus	0.163035	7e-06	0.014954	0.06311	3e-06	0.010086	0.016513	0.104582
Erysipelothrix	0.06035	8e-06	0.016717	0.059826	1e-05	0.018041	0.978342	1
Escherichia	0.026147	0	0.001502	0.013998	0	0.002089	0.022282	0.10925
Eubacterium	0.046931	1e-06	0.006433	0.008177	1e-06	0.004252	0.020128	0.10925
Facklamia	0.703782	3.9e-05	0.036273	0.044324	1e-06	0.005371	0.00359	0.090947
Faecalibacterium	0.020852	0	0.003284	0.00119	0	0.00119	0.015795	0.104384
Fibrobacter	0.002572	0	0.002572	0	0	0	0.222041	0.362906
Flavobacterium	0.36368	0.000103	0.058494	0.071287	4e-06	0.011842	0.020846	0.10925
Fusobacterium	0.002636	0	0.002636	0.001164	0	0.001164	0.604722	0.759651
GW-34	0.001318	0	0.001318	0.059226	1e-06	0.006413	0.011487	0.102707
Gallicola	0.027407	0	0.003847	0.012834	0	0.001298	0.03153	0.124318
Gelidibacter	0	0	0	0.003571	0	0.003571	0.348197	0.504057
Guggenheimella	0	0	0	0.002303	0	0.001152	0.501654	0.640768
HTCC	0	0	0	0.013017	3e-06	0.009563	0.192256	0.33715
Halomonas	0.010504	0	0.003516	0.051519	4e-06	0.012182	0.033915	0.124318
Helcococcus	0	0	0	0.00119	0	0.00119	1	1
Ignatzschineria	0.281396	6.5e-05	0.046502	46.3397	0.315474	3.24281	0.005026	0.095494
Jeotgalicoccus	0	0	0	0.039327	3e-06	0.010756	0.030094	0.124318
Kaistobacter	0	0	0	0.00119	0	0.00119	1	1
L7A_E11	0.002572	0	0.002572	0	0	0	0.222041	0.362906
Lachnospira	0.003916	0	0.002278	0	0	0	0.114786	0.223686
Lactobacillus	1.4401	0.000737	0.156704	1.30695	0.003804	0.356072	0.810094	0.977256
Lactococcus	0	0	0	0.006986	0	0.003493	0.073769	0.161743
Lampropedia	0.009124	0	0.001224	0.022462	6e-06	0.014102	0.392291	0.56253
Leucobacter	0.007776	0	0.003827	0.253014	0.000135	0.067129	0.030812	0.124318
Leuconostoc	0	0	0	0.005822	0	0.002329	0.053752	0.137991
Limnohabitans	0	0	0	0.005796	0	0.001113	0.017949	0.104933
Megasphaera	0.069064	1.3e-05	0.020786	0.004762	1e-06	0.004762	0.039658	0.124318
Methanobrevibacter	0.027187	7e-06	0.015337	0.007012	0	0.00204	0.216239	0.362906
Methylobacterium	0.001318	0	0.001318	0.001164	0	0.001164	1	1
Methylophaga	0	0	0	0.008229	1e-06	0.005202	0.141043	0.261446
Methyloversatilis	0	0	0	0.012939	1e-06	0.006031	0.065487	0.150819
Microbacterium	0	0	0	0.002329	0	0.001165	0.501654	0.640768
Micrococcus	0	0	0	0.002381	0	0.002381	0.501654	0.640768
Mitsuokella	0.018319	1e-06	0.007005	0	0	0	0.046333	0.128048
Mogibacterium	0.026157	1e-06	0.007023	0.002355	0	0.001178	0.033197	0.124318
Myroides	0.158033	5e-06	0.012803	2.84318	0.142269	2.17768	0.231333	0.37407
Nitrospira	0	0	0	0.002329	0	0.002329	0.501654	0.640768
Novosphingobium	0	0	0	0.002329	0	0.002329	0.501654	0.640768
Oligella	0	0	0	0.013972	0	0.000181	0	0
Oribacterium	0.006517	0	0.003469	0	0	0	0.084325	0.178019
Oscillospira	0.037878	0	0.003463	0.00119	0	0.00119	0.010769	0.102306
Oxalobacter	0.010481	1e-06	0.006987	0	0	0	0.166615	0.301494
Paludibacter	0	0	0	0.031829	7e-06	0.015676	0.072145	0.161265
Parabacteroides	0.00263	0	0.00263	0	0	0	0.222041	0.362906
Paracoccus	0.001315	0	0.001315	0.009315	0	0.00233	0.040376	0.124318
Pediococcus	0	0	0	0.001164	0	0.001164	1	1
Peptococcus	0.015653	1e-06	0.005993	0.004605	0	0.003002	0.127427	0.242111
Peptoniphilus	0.022261	0	0.003606	0.036382	9e-06	0.017467	0.487282	0.640768
Peptostreptococcus	0.018265	3e-06	0.010263	0.009263	0	0.003042	0.452222	0.63266
Phascolarctobacterium	0.069149	5e-06	0.012889	0.0118	1e-06	0.00668	0.026009	0.116276
Porphyromonas	0	0	0	0.001138	0	0.001138	1	1
Prevotella	0.97121	0.000177	0.076731	0.004605	0	0.003002	0.006462	0.098222
Proteiniclasticum	0.024738	1e-06	0.004989	0.020134	7e-06	0.014969	0.834282	0.99071
Proteus	0.024644	4e-06	0.010881	0.21411	2.9e-05	0.031032	0.015077	0.104168
Providencia	0.019601	1e-06	0.004577	17.0187	0.075821	1.58977	0.009333	0.10133
Pseudidiomarina	0	0	0	0.184801	0.0007	0.152775	0.247658	0.392125
Pseudoclavibacter	0.002636	0	0.002636	0.060938	1e-05	0.018524	0.037504	0.124318
Pseudomonas	0.175992	2.3e-05	0.027788	0.331063	0.000371	0.111227	0.192974	0.33715
Pseudonocardia	0	0	0	0.001164	0	0.001164	1	1
Pseudoramibacter_Eubacterium	0	0	0	0.00119	0	0.00119	1	1
Psychrobacter	0.00527	0	0.003488	0.001164	0	0.001164	0.27206	0.417708
RFN20	0	0	0	0.003571	0	0.003571	0.348197	0.504057
Rhodococcus	0.001286	0	0.001286	0.001164	0	0.001164	1	1
Roseburia	0.060078	1e-06	0.004673	0.003545	0	0.002062	0.007179	0.099201
Rothia	0.006546	1e-06	0.00475	0.004736	0	0.003155	0.820778	0.982348
Ruminococcus	0.058448	1.3e-05	0.020955	0.005848	1e-06	0.004191	0.057026	0.142098
Rummeliibacillus	0.003887	0	0.002227	0	0	0	0.10165	0.206011
SMB53	0.05243	6e-06	0.014153	0.042152	4e-06	0.010837	0.644701	0.799672
Sedimentibacter	0.001286	0	0.001286	0.01061	2e-06	0.00746	0.237538	0.380061
Shewanella	0.001315	0	0.001315	0.02207	2e-06	0.00838	0.059376	0.145567
Slackia	0.001286	0	0.001286	0.005952	1e-06	0.005952	0.50853	0.644138
Sphaerochaeta	0	0	0	0.003545	0	0.002062	0.108462	0.214107
Sphingobacterium	0.040476	0	0.000978	0.056594	2.4e-05	0.028051	0.647103	0.799672
Sphingobium	0	0	0	0.001164	0	0.001164	1	1
Sphingopyxis	0	0	0	0.033819	0	0.003343	0.010051	0.10185
Sporosarcina	0.001315	0	0.001315	0.091602	7.2e-05	0.04902	0.089949	0.18476
Staphylococcus	0.003922	0	0.002283	0.032654	1.5e-05	0.0222	0.218479	0.362906
Stenotrophomonas	0.864193	3.1e-05	0.031963	0.044689	1e-05	0.018078	0.001436	0.072757
Streptococcus	3.07904	0.008138	0.520824	4.26499	0.023029	0.876154	0.258402	0.400787
Succinivibrio	0.014329	0	0.002479	0	0	0	0.014359	0.103932
Sutterella	0.003945	0	0.003945	0	0	0	0.331103	0.488618
Synergistes	0.001318	0	0.001318	0	0	0	0.471214	0.640768
Tissierella_Soehngenia	0.018348	1e-06	0.006644	0.036434	7e-06	0.014864	0.275274	0.418416
Treponema	0.028599	3e-06	0.009138	0	0	0	0.036786	0.124318
Trichococcus	0.378634	4.8e-05	0.040107	0.019977	2e-06	0.008283	0.012205	0.103064
Turicibacter	0.00389	0	0.002227	0.00119	0	0.00119	0.294923	0.443845
Unclassified	41.8556	0.00426	0.376824	12.6362	0.212404	2.66086	0.008615	0.100729
Vagococcus	0.096508	3e-06	0.009888	0.550345	0.000781	0.161317	0.044154	0.12663
Virgibacillus	0	0	0	0.001138	0	0.001138	1	1
Vitreoscilla	0	0	0	0.00119	0	0.00119	1	1
Wautersiella	5.09634	0.001697	0.237833	0.050841	1.1e-05	0.01945	0.002872	0.087309
Wohlfahrtiimonas	7.66714	0.007966	0.515315	1.02521	0.002856	0.308539	0.007897	0.100029
YRC22	0.007909	2e-06	0.007909	0.00119	0	0.00119	0.453684	0.63266
Yaniella	0	0	0	0.00471	0	0.002355	0.074487	0.161743
Yersinia	0.001286	0	0.001286	0.008151	0	0.002333	0.049761	0.132696
p-75-a5	0.001286	0	0.001286	0	0	0	0.471214	0.640768
ph2	0.005143	1e-06	0.005143	0.004684	0	0.00123	0.937632	1
vadinCA11	0.005231	0	0.003485	0	0	0	0.162274	0.297176
