# Supplementary material for: The gut bacteria across life stages in the synanthropic fly Chrysomya megacephala
Source: BMC Microbiol. 2018 Oct 11;18:131. doi: 10.1186/s12866-018-1272-y (PMC6180576; doi:10.1186/s12866-018-1272-y)
Supplement: Supplementary file 7 — Table S6. Relative abundance of female and male at genus level. (XLSX 18 kb) [file 12866_2018_1272_MOESM7_ESM.xlsx]

## Sheet: Genus.CMF-CMM.differentially_ab
Genus	mean(Female)	variance(Female)	std.err(Female)	mean(Male)	variance(Male)	std.err(Male)	p-vlaue	FDR
02d06	0.005952	0	0.003142	0.001203	0	0.001203	0.199366	0.840321
1-68	0.002383	0	0.001191	0	0	0	0.500045	0.928655
Acholeplasma	0	0	0	0.014441	2e-06	0.008331	0.125378	0.804421
Achromobacter	0.001197	0	0.001197	0.001251	0	0.001251	1	1
Acidiphilium	0.001204	0	0.001204	0	0	0	1	1
Acinetobacter	3.88132	0.201114	2.58917	2.53449	0.121113	2.00925	0.76078	1
Aeromicrobium	0.001186	0	0.001186	0	0	0	1	1
Akkermansia	0	0	0	0.003608	0	0.003608	0.392707	0.928655
Alcaligenes	0.008408	1e-06	0.006708	0.001251	0	0.001251	0.339268	0.928655
Alkanindiges	0.014346	2e-06	0.009039	0.007368	0	0.003686	0.575707	0.985285
Arcobacter	0	0	0	0.013526	1e-06	0.004616	0.037695	0.713414
Arthrobacter	0.063443	6.3e-05	0.045662	0.016125	4e-06	0.01115	0.377976	0.928655
Asticcacaulis	0.002407	0	0.002407	0.002405	0	0.002405	1	1
BF311	0.003569	0	0.002054	0.002405	0	0.002405	0.783305	1
Bacteroides	0.021477	1e-06	0.005408	0.019493	0	0.003136	0.820329	1
Bilophila	0	0	0	0.002502	0	0.002502	0.245115	0.840321
Blautia	0.007184	0	0.002082	0.004864	0	0.001184	0.447793	0.928655
Brachybacterium	0.0024	0	0.0012	0.001205	0	0.001205	1	1
Bradyrhizobium	0.002407	0	0.002407	0	0	0	0.500045	0.928655
Brevibacterium	0.001204	0	0.001204	0	0	0	1	1
Brevundimonas	0.001204	0	0.001204	0.001205	0	0.001205	1	1
Brochothrix	0.001204	0	0.001204	0.002453	0	0.001227	0.621354	0.985285
Burkholderia	0.001204	0	0.001204	0	0	0	1	1
CF231	0.007152	1e-06	0.004109	0	0	0	0.117134	0.804421
Campylobacter	0.001186	0	0.001186	0	0	0	1	1
Carnobacterium	0.18767	7.1e-05	0.048587	0.160533	1.9e-05	0.025054	0.695195	0.985285
Catenibacterium	0.006004	0	0.003182	0	0	0	0.087768	0.789912
Caulobacter	0	0	0	0.001203	0	0.001203	0.495093	0.928655
Chryseobacterium	0.005976	0	0.001193	0	0	0	0.00772	0.603545
Clostridium	0.020361	1e-06	0.004843	0.029178	0	0.003941	0.198085	0.840321
Collinsella	0.005997	0	0.003169	0	0	0	0.082756	0.789912
Comamonas	0.010675	3e-06	0.010675	0.016897	2e-06	0.007272	0.698963	0.985285
Commensalibacter	1.05385	0.00123	0.202463	0.710774	0.000772	0.160408	0.251378	0.840321
Corynebacterium	0.117179	2.6e-05	0.029377	0.098721	4e-06	0.011418	0.663902	0.985285
Desulfovibrio	0.004783	0	0.001199	0.018142	2e-06	0.009018	0.175073	0.840321
Devosia	0.001197	0	0.001197	0	0	0	1	1
Dietzia	0.001204	0	0.001204	0.003704	0	0.002167	0.374256	0.928655
Dorea	0.010777	0	0.002115	0.004858	0	0.003173	0.148256	0.804421
Dysgonomonas	8.17267	0.081237	1.64557	11.52	0.033785	1.0612	0.130037	0.804421
Enhydrobacter	0.00718	2e-06	0.00718	0	0	0	0.392707	0.928655
Enterococcus	2.14383	0.00422	0.375037	2.27905	0.002959	0.314085	0.863476	1
Erysipelothrix	0.001186	0	0.001186	0.004907	0	0.002455	0.237732	0.840321
Escherichia	0.021575	2e-06	0.00723	0.013303	4e-06	0.011478	0.641561	0.985285
Eubacterium	0.007194	1e-06	0.004146	0.001205	0	0.001205	0.221671	0.840321
Facklamia	0.001204	0	0.001204	0	0	0	1	1
Faecalibacterium	0.004783	0	0.001199	0	0	0	0.019	0.713414
Fusobacterium	0.003576	0	0.002054	0.001205	0	0.001205	0.420768	0.928655
GW-34	0.012012	2e-06	0.008438	0.003608	0	0.003608	0.470976	0.928655
Gallicola	0	0	0	0.002502	0	0.002502	0.245115	0.840321
Halomonas	0.020449	9e-06	0.016985	0.032543	7e-06	0.015683	0.685476	0.985285
Ignatzschineria	9.18506	0.009369	0.558844	13.2979	0.013718	0.676218	0.010317	0.603545
Jeotgalicoccus	0.001204	0	0.001204	0	0	0	1	1
Lactobacillus	0.268207	7.6e-05	0.050412	0.162112	1e-05	0.017971	0.075683	0.789912
Lactococcus	0.577247	0.000107	0.059587	0.464015	0.000196	0.08087	0.296378	0.889134
Leucobacter	0.060992	2.8e-05	0.03055	0.045141	3e-06	0.010556	0.696476	0.985285
Leuconostoc	0.20452	5e-06	0.01338	0.240764	2.4e-05	0.028103	0.285585	0.889134
Limnohabitans	0.004783	0	0.001199	0.009623	2e-06	0.007884	0.643915	0.985285
Megasphaera	0.009524	1e-06	0.00627	0	0	0	0.153415	0.804421
Meiothermus	0.001204	0	0.001204	0	0	0	1	1
Methanobrevibacter	0.002383	0	0.001191	0	0	0	0.500045	0.928655
Methyloversatilis	0.012009	1e-06	0.006364	0.009679	0	0.003144	0.813073	1
Microbacterium	0.00598	0	0.002395	0	0	0	0.050061	0.713414
Mitsuokella	0.004755	0	0.003136	0	0	0	0.158134	0.804421
Mogibacterium	0.004808	0	0.003186	0.00241	0	0.00241	0.660207	0.985285
Myroides	0.051542	3.1e-05	0.032389	0.090416	6.7e-05	0.047286	0.585695	0.985285
Novosphingobium	0.002407	0	0.002407	0	0	0	0.500045	0.928655
Ochrobactrum	0.004787	1e-06	0.004787	0.001205	0	0.001205	0.557378	0.985285
Oscillospira	0.014265	3e-06	0.009408	0.001205	0	0.001205	0.232707	0.840321
Paenibacillus	0.006018	1e-06	0.006018	0	0	0	0.380512	0.928655
Paludibacter	0.001204	0	0.001204	0.003608	0	0.003608	0.602854	0.985285
Parabacteroides	0.009598	1e-06	0.004356	0.007218	1e-06	0.00551	0.80028	1
Paracoccus	0.001186	0	0.001186	0	0	0	1	1
Pediococcus	0.001197	0	0.001197	0	0	0	1	1
Pedobacter	0.002393	0	0.002393	0.001251	0	0.001251	1	1
Peptococcus	0	0	0	0.001205	0	0.001205	0.495093	0.928655
Peptoniphilus	0.006004	0	0.003182	0.020445	1e-05	0.018667	0.531512	0.97167
Peptostreptococcus	0.006004	0	0.003182	0	0	0	0.087768	0.789912
Phascolarctobacterium	0.019122	0	0.003156	0.004912	0	0.002457	0.026256	0.713414
Prevotella	0.13649	0.000474	0.125695	0.001205	0	0.001205	0.315634	0.923229
Proteus	0.521785	0.000736	0.156645	0.417591	0.000151	0.070999	0.647573	0.985285
Providencia	9.13531	0.02845	0.973827	8.76465	0.068453	1.51056	0.896061	1
Pseudidiomarina	0.001204	0	0.001204	0	0	0	1	1
Pseudoclavibacter	0.001197	0	0.001197	0	0	0	1	1
Pseudomonas	0.070593	2e-06	0.008827	0.114649	6.4e-05	0.046081	0.459744	0.928655
Pseudoramibacter_Eubacterium	0.0024	0	0.0012	0.003707	0	0.002167	0.679585	0.985285
RFN20	0	0	0	0.007312	1e-06	0.004167	0.112159	0.804421
Rhodococcus	0.003597	0	0.002073	0.008474	0	0.002361	0.146976	0.804421
Roseburia	0.002372	0	0.002372	0.001205	0	0.001205	1	1
Rudanella	0.001204	0	0.001204	0	0	0	1	1
Ruminococcus	0.003593	0	0.002085	0.004818	0	0.003189	0.815476	1
SMB53	0.016789	3e-06	0.009349	0.008436	2e-06	0.008436	0.588232	0.985285
Salinispora	0.001186	0	0.001186	0.003613	0	0.002087	0.359805	0.928655
Sediminibacterium	0.004815	1e-06	0.004815	0.001203	0	0.001203	0.546415	0.983547
Shewanella	0.025168	4e-06	0.011075	0.0169	1e-06	0.006653	0.601573	0.985285
Sphaerochaeta	0.004808	0	0.003186	0.002405	0	0.002405	0.650244	0.985285
Sphingobacterium	0.019052	3e-06	0.009731	0.006117	0	0.003207	0.262549	0.853284
Sphingomonas	0	0	0	0.001251	0	0.001251	0.495093	0.928655
Sporosarcina	0.008419	1e-06	0.006704	0.082973	0.000207	0.082973	0.479732	0.928655
Staphylococcus	1.3654	0.038345	1.13055	0.359435	9.9e-05	0.057375	0.484744	0.928655
Stenotrophomonas	0.023824	4e-06	0.011267	0.013435	0	0.003233	0.488439	0.928655
Streptococcus	0.590403	0.000468	0.124966	0.447436	0.000108	0.059906	0.350098	0.928655
Succiniclasticum	0.001204	0	0.001204	0	0	0	1	1
Succinivibrio	0.001186	0	0.001186	0.001205	0	0.001205	1	1
Tepidimicrobium	0	0	0	0.002405	0	0.002405	0.245115	0.840321
Treponema	0.025056	2e-06	0.007351	0.024265	1e-06	0.004627	0.927561	1
Trichococcus	0.005994	0	0.00242	0.009773	0	0.001285	0.231427	0.840321
Turicibacter	0.008387	0	0.002415	0.001251	0	0.001251	0.045012	0.713414
Unclassified	12.8144	0.14628	2.20817	16.5596	0.032509	1.04098	0.152134	0.804421
Vagococcus	41.6402	0.009743	0.569895	31.9767	0.416571	3.72635	0.047683	0.713414
Virgibacillus	0.001197	0	0.001197	0	0	0	1	1
Vitreoscilla	0	0	0	0.003704	0	0.002167	0.131317	0.804421
Wautersiella	0.114827	2e-06	0.007938	0.11009	4.7e-05	0.039621	0.921549	1
Wohlfahrtiimonas	5.98441	0.037059	1.11144	8.80366	0.004555	0.38966	0.054878	0.713414
YRC22	0.005941	1e-06	0.004273	0	0	0	0.211756	0.840321
Yaniella	0.001197	0	0.001197	0	0	0	1	1
Yersinia	1.13464	0.014232	0.688773	0.344056	0.000221	0.085733	0.295098	0.889134
ph2	0	0	0	0.001205	0	0.001205	0.495093	0.928655
